# Supplementary material for: Evolution of Tick Vaccinology Highlights Changes in Paradigms in This Research Area
Source: Vaccines (Basel). 2023 Jan 24;11(2):253. doi: 10.3390/vaccines11020253 (PMC9962838; doi:10.3390/vaccines11020253)
Supplement: Supplementary file 1 [file vaccines-11-00253-s001.zip]

Archive with 9 entries (9 files):
- Supplementary Figure S1.pdf
- Supplementary Figure S2.pdf
- Supplementary Figure S3.pdf
- Supplementary Figure S4.pdf
- Supplementary Figure S5.pdf
- Supplementary Figure S6.pdf
- Supplementary Figure S7.pdf
- Supplementary Figure S8.pdf
- Supplementray Table S1.txt
