# Supplementary material for: Evolution of Tick Vaccinology Highlights Changes in Paradigms in This Research Area
Source: Vaccines (Basel). 2023 Jan 24;11(2):253. doi: 10.3390/vaccines11020253 (PMC9962838; doi:10.3390/vaccines11020253)
Supplement: Supplementary file 1 [file vaccines-11-00253-s001.zip › Supplementray Table S1.txt]

FN Clarivate Analytics Web of Science
VR 1.0
PT J
AU Contreras, M
   de la Fuente, J
AF Contreras, Marinela
   de la Fuente, Jose
TI Control of Ixodes ricinus and Dermacentor reticulatus tick infestations
   in rabbits vaccinated with the Q38 Subolesin/Akirin chimera
SO VACCINE
DT Article
DE Akirin; Subolesin; Tick; Vaccine; Immunology; Dermacentor; Ixodes
ID VECTOR INFESTATIONS; PROTECTIVE ANTIGEN; BORNE DISEASES; EXPRESSION;
   ORTHOLOG; AKIRINS
AB Diseases transmitted by ticks greatly impact human and animal health and their control is important for the eradication of tick-borne diseases. Vaccination is an environmentally friendly alternative for tick control. Recent results have suggested that Subolesin/Akirin (SUB/AKR) are good candidate antigens for the control of arthropod vector infestations. Here, we describe the effect of vaccination with the Q38 chimera containing SUB/AKR conserved protective epitopes on Ixodes ricinus and Dermacentor reticulatus tick larval mortality, feeding and molting. We demonstrated that Q38 vaccination had an efficacy of 99.9% and 46.4% on the control of I. ricinus and D. reticulatus larvae by considering the cumulative effect on reducing tick survival and molting. The effect of the Q38 vaccine on larval feeding and molting is essential to reduce tick infestations and supports that Q38 might be a candidate universal antigen for the control of multiple tick species that can infest the same host. (C) 2016 Elsevier Ltd. All rights reserved.
C1 [Contreras, Marinela; de la Fuente, Jose] SaBio Inst Invest Recursos Cineget IREC CSIC UCLM, Ronda Toledo S-N, Ciudad Real 13005, Spain.
   [de la Fuente, Jose] Oklahoma State Univ, Ctr Vet Hlth Sci, Dept Vet Pathobiol, Stillwater, OK 74078 USA.
C3 Consejo Superior de Investigaciones Cientificas (CSIC); CSIC - Instituto
   de Investigacion en Recursos Cinegeticos (IREC); Universidad de
   Castilla-La Mancha; Oklahoma State University System; Oklahoma State
   University - Stillwater
RP de la Fuente, J (corresponding author), Inst Invest Recursos Cineget IREC CSIC UCLM JCCM, Ronda Toledo S-N, Ciudad Real 13005, Spain.
EM jose_delafuente@yahoo.com
CR Almazan C, 2003, VACCINE, V21, P1492, DOI 10.1016/S0264-410X(02)00683-7
   Beugnet F, 2009, VET PARASITOL, V163, P298, DOI 10.1016/j.vetpar.2009.03.028
   Contreras M, 2014, MOL ECOL RESOUR, V14, P1095, DOI 10.1111/1755-0998.12298
   Dantas-Torres F, 2016, TRENDS PARASITOL, V32, P43, DOI 10.1016/j.pt.2015.09.004
   de la Fuente Jose, 2007, Animal Health Research Reviews, V8, P23, DOI 10.1017/S1466252307001193
   de la Fuente J, 2008, FRONT BIOSCI-LANDMRK, V13, P6938, DOI 10.2741/3200
   de la Fuente J, 2006, VACCINE, V24, P4082, DOI 10.1016/j.vaccine.2006.02.046
   de la Fuente J, 2015, EXPERT REV VACCINES, V14, P1367, DOI 10.1586/14760584.2015.1076339
   de la Fuente J, 2008, BMC GENOMICS, V9, DOI 10.1186/1471-2164-9-372
   Estrada-Pena A, 2014, TRENDS PARASITOL, V30, P205, DOI 10.1016/j.pt.2014.02.003
   Galindo RC, 2009, DEV COMP IMMUNOL, V33, P612, DOI 10.1016/j.dci.2008.11.002
   Goto A, 2008, NAT IMMUNOL, V9, P97, DOI 10.1038/ni1543
   Hayes EB, 2010, VACCINE, V28, P8073, DOI 10.1016/j.vaccine.2010.10.015
   Jones KE, 2008, NATURE, V451, P990, DOI 10.1038/nature06536
   Karunamoorthi K, 2011, CLIN MICROBIOL INFEC, V17, P1608, DOI 10.1111/j.1469-0691.2011.03664.x
   Macqueen DJ, 2009, BMC EVOL BIOL, V9, DOI 10.1186/1471-2148-9-34
   Merino O, 2013, VACCINE, V31, P5889, DOI 10.1016/j.vaccine.2013.09.037
   Merino O, 2011, VACCINE, V29, P8575, DOI 10.1016/j.vaccine.2011.09.023
   Moreno-Cid JA, 2013, VACCINE, V31, P1187, DOI 10.1016/j.vaccine.2012.12.073
   Naranjo V, 2013, PLOS ONE, V8, DOI 10.1371/journal.pone.0065915
   Nowak SJ, 2012, PLOS GENET, V8, DOI 10.1371/journal.pgen.1002547
   Prudencio CR, 2010, VACCINE, V28, P5398, DOI 10.1016/j.vaccine.2010.06.021
   Villar M, 2014, PLOS ONE, V9, DOI 10.1371/journal.pone.0089564
NR 23
TC 28
Z9 29
PD JUN 8
PY 2016
VL 34
IS 27
BP 3010
EP 3013
DI 10.1016/j.vaccine.2016.04.092
WC Immunology; Medicine, Research & Experimental
UT WOS:000378667900002
DA 2022-10-08
ER

PT J
AU Contreras, M
   San Jose, C
   Estrada-Pena, A
   Talavera, V
   Rayas, E
   Leon, CI
   Nunez, JL
   de Mera, IGF
   de la Fuente, J
AF Contreras, Marinela
   San Jose, Cristina
   Estrada-Pena, Agustin
   Talavera, Ventura
   Rayas, Elena
   Isabel Leon, Clara
   Luis Nunez, Jose
   Fernandez de Mera, Isabel Garcia
   de la Fuente, Jose
TI Control of tick infestations in wild roe deer (Capreolus capreolus)
   vaccinated with the Q38 Subolesin/Akirin chimera
SO VACCINE
DT Article
DE Akirin; Subolesin; Tick; Vaccine; Roe deer; Immunology
ID VECTOR INFESTATIONS; PROTECTIVE ANTIGEN; INFECTIONS; PREVALENCE;
   PATHOGENS; AKIRINS; SPAIN; GENE
AB Ticks (Acari: Ixodidae) are considered to be the most important vectors of disease-causing pathogens in domestic and wild animals, and emerging and re-emerging tick-borne diseases (TBD) exert an enormous impact on them. Wild ungulates are hosts for a wide variety of tick species and tick-borne pathogens that affect human and animal health. Consequently, the control of tick infestations and tick-borne pathogen prevalence is essential in some regions. Acaricides and animal management or culling have been used for the control of tick infestations and TBD, but tick vaccines constitute the best alternative to reduce the impact of acaricides on tick resistance and the environment. Previous results of controlled vaccination trials have shown that the Q38 Subolesin/Akirin chimera containing conserved protective epitopes could be a candidate universal antigen to control multiple tick species infestations. Thus, vaccination trials are necessary to validate these results under field conditions. In this study, we characterized the effect of Q38 vaccine on a wild population of European roe deer (Capreolus capreolus) in the Andalusian roe deer Reference Station (Junta de Andalucia, Cadiz, Spain). In this location, roe deer suffer especially severe parasitic conditions in some periods and commercial pesticides and ixodicides that are authorized to control ticks without specificity are frequently applied in the field, posing a threat to the environment. Animals vaccinated over a three-year period showed an antibody response to the vaccine antigen and a reduction in tick infestations by multiple species including Hyalomma marginatum, H. lusitanicum, Rhipicephalus bursa and Ixodes ricinus previously identified in roe deer, when compared to untreated controls. These results suggest the efficacy of Q38 for the control of tick infestations in wildlife. (C) 2020 Elsevier Ltd. All rights reserved.
C1 [Contreras, Marinela] Univ Murcia, Univ Murcia Interlab UMU, Interdisciplinary Lab Clin Anal, Espinardo, Spain.
   [San Jose, Cristina; Talavera, Ventura; Rayas, Elena; Isabel Leon, Clara] Junta Andalucia, Agencia Medio Ambiente & Agua Andalucia, Consejeria Agr Ganaderia Pesca & Desarrollo Soste, Seville, Spain.
   [Estrada-Pena, Agustin] Univ Zaragoza, Fac Vet Med, Zaragoza, Spain.
   [Luis Nunez, Jose] Junta Andalucia, Consejeria Agr Ganaderia Pesca & Desarrollo Soste, Delegac Terr Cadiz, Cadiz, Spain.
   [Fernandez de Mera, Isabel Garcia; de la Fuente, Jose] Inst Invest Recursos Cineget IREC CSIC UCLM JCCM, SaBio, Ciudad Real, Spain.
   [de la Fuente, Jose] Oklahoma State Univ, Ctr Vet Hlth Sci, Dept Vet Pathobiol, Stillwater, OK 74078 USA.
C3 University of Murcia; University of Zaragoza; Consejo Superior de
   Investigaciones Cientificas (CSIC); CSIC - Instituto de Investigacion en
   Recursos Cinegeticos (IREC); Universidad de Castilla-La Mancha; Oklahoma
   State University System; Oklahoma State University - Stillwater
RP Contreras, M (corresponding author), Univ Murcia, Univ Murcia Interlab UMU, Interdisciplinary Lab Clin Anal, Espinardo, Spain.
EM marinelacontreras@gmail.com
CR Barasona JA, 2013, PREV VET MED, V111, P42, DOI 10.1016/j.prevetmed.2013.03.009
   Beugnet F, 2009, VET PARASITOL, V163, P298, DOI 10.1016/j.vetpar.2009.03.028
   Canales M, 2009, PARASITOL RES, V105, P97, DOI 10.1007/s00436-009-1368-2
   Carreon D, 2012, VACCINE, V30, P273, DOI 10.1016/j.vaccine.2011.10.099
   Contreras M, 2016, VACCINE, V34, P3010, DOI 10.1016/j.vaccine.2016.04.092
   De la Fuente J, 2006, PARASITE IMMUNOL, V28, P275, DOI 10.1111/j.1365-3024.2006.00828.x
   De la Fuente J, 2006, BIOCHEM BIOPH RES CO, V344, P332, DOI 10.1016/j.bbrc.2006.03.109
   de la Fuente J, 2008, RES VET SCI, V84, P382, DOI 10.1016/j.rvsc.2007.05.018
   de la Fuente Jose, 2007, Animal Health Research Reviews, V8, P23, DOI 10.1017/S1466252307001193
   de la Fuente J, 2008, FRONT BIOSCI-LANDMRK, V13, P6938, DOI 10.2741/3200
   de la Fuente J, 2006, PARASITOL RES, V100, P85, DOI 10.1007/s00436-006-0244-6
   de la Fuente J, 2006, VACCINE, V24, P4082, DOI 10.1016/j.vaccine.2006.02.046
   de la Fuente J, 2015, EXPERT REV VACCINES, V14, P1367, DOI 10.1586/14760584.2015.1076339
   de la Fuente J, 2008, BMC GENOMICS, V9, DOI 10.1186/1471-2164-9-372
   Estrada-Pena A, 2012, FRONT PHYSIOL, V3, DOI 10.3389/fphys.2012.00064
   Galindo RC, 2009, DEV COMP IMMUNOL, V33, P612, DOI 10.1016/j.dci.2008.11.002
   Geist V., 1998, DEER WORLD THEIR EVO
   Goto A, 2008, NAT IMMUNOL, V9, P97, DOI 10.1038/ni1543
   Huber N, 2017, BMC VET RES, V13, DOI 10.1186/s12917-017-1045-0
   Jones KE, 2008, NATURE, V451, P990, DOI 10.1038/nature06536
   Kocan KM, 2009, BMC DEV BIOL, V9, DOI 10.1186/1471-213X-9-42
   Mangold AJ, 2009, DEV COMP IMMUNOL, V33, P878, DOI 10.1016/j.dci.2009.02.010
   Merino O, 2013, VACCINE, V31, P5889, DOI 10.1016/j.vaccine.2013.09.037
   Moreno-Cid JA, 2013, VACCINE, V31, P1187, DOI 10.1016/j.vaccine.2012.12.073
   Naranjo V, 2013, PLOS ONE, V8, DOI 10.1371/journal.pone.0065915
   Nowak SJ, 2012, PLOS GENET, V8, DOI 10.1371/journal.pgen.1002547
   Morrondo MP, 2017, ITAL J ANIM SCI, V16, P266, DOI 10.1080/1828051X.2016.1245593
   Rayas Elena, 2018, Almoraima, V49, P25
   Ruiz-Fons F, 2006, VET PARASITOL, V140, P133, DOI 10.1016/j.vetpar.2006.03.033
   Vazquez L, 2011, EXP APPL ACAROL, V53, P399, DOI 10.1007/s10493-010-9403-7
   Willadsen P, 2006, VET PARASITOL, V138, P161, DOI 10.1016/j.vetpar.2006.01.050
NR 31
TC 7
Z9 7
PD SEP 22
PY 2020
VL 38
IS 41
BP 6450
EP 6454
DI 10.1016/j.vaccine.2020.07.062
WC Immunology; Medicine, Research & Experimental
UT WOS:000572848900017
DA 2022-10-08
ER

PT J
AU de la Fuente, J
   Almazan, C
   Blas-Machado, U
   Naranjo, V
   Mangold, AJ
   Blouin, EF
   Gortazar, C
   Kocan, KM
AF de la Fuente, Jose
   Almazan, Consuelo
   Blas-Machado, Uriel
   Naranjo, Victoria
   Mangold, Atilio J.
   Blouin, Edmour F.
   Gortazar, Christian
   Kocan, Katherine M.
TI The tick protective antigen, 4D8, is a conserved protein involved in
   modulation of tick blood ingestion and reproduction
SO VACCINE
DT Article
DE tick vaccine; evolution; RNA interference; reproduction; subolesin
ID HAEMAPHYSALIS-LONGICORNIS; ANAPLASMA-MARGINALE; BOOPHILUS-MICROPLUS; RNA
   INTERFERENCE; GENE; VACCINE; BM86; CATTLE; ACARI; IMMUNOGENICITY
AB The gene that encodes the tick protective antigen, 4D8, was cloned from 10 species belonging to 6 genera, and the nucleotide and amino acid sequences were analyzed. 4D8 nucleotide and protein sequences were conserved among these tick species with identity/similarity between 65-98 and 60-98%, respectively. The function of 4138 was characterized by RNA interference (RNAi) in five tick species. After the ticks were allowed to feed, degeneration of gut, salivary glands and reproductive tissues was observed, and tick survival, weight and oviposition were significantly reduced. 4D8 RNAi effected > 90% reduction in oviposition in all tick species tested. Because of the critical role that 4D8 plays during tick feeding and oviposition, which ultimately results in the reduction of tick progeny, we proposed the generic name "subolesin" (Latin, suboles: offspring, progeny) for tick 4D8 proteins and subA for the subolesin-encoding gene. (c) 2006 Elsevier Ltd. All rights reserved.
C1 Oklahoma State Univ, Ctr Vet Hlth Sci, Dept Vet Pathobiol, Stillwater, OK 74078 USA.
   UCLM, IREC, CSIC, JCCM, Ciudad Real 13071, Spain.
   Oklahoma State Univ, Ctr Vet Hlth Sci, Diagnost Lab, Stillwater, OK 74078 USA.
   Inst Nacl Tecnol Agropecuaria, Estac Expt Agropecuaria Rafaela, Rafaela, Santa Fe, Argentina.
C3 Oklahoma State University System; Oklahoma State University -
   Stillwater; Consejo Superior de Investigaciones Cientificas (CSIC); CSIC
   - Instituto de Investigacion en Recursos Cinegeticos (IREC); Universidad
   de Castilla-La Mancha; Oklahoma State University System; Oklahoma State
   University - Stillwater; Instituto Nacional de Tecnologia Agropecuaria
   (INTA)
RP de la Fuente, J (corresponding author), Oklahoma State Univ, Ctr Vet Hlth Sci, Dept Vet Pathobiol, 250 McElroy Hall, Stillwater, OK 74078 USA.
EM jose_delafuente@yahoo.com
CR Aljamali MN, 2002, EXP APPL ACAROL, V28, P89, DOI 10.1023/A:1025346131903
   Aljamali MN, 2003, INSECT MOL BIOL, V12, P299, DOI 10.1046/j.1365-2583.2003.00416.x
   Almazan C, 2005, VACCINE, V23, P5294, DOI 10.1016/j.vaccine.2005.08.004
   Almazan C, 2005, VACCINE, V23, P4403, DOI 10.1016/j.vaccine.2005.04.012
   Almazan C, 2003, VACCINE, V21, P1492, DOI 10.1016/S0264-410X(02)00683-7
   Almazan C, 2003, GENE THER MOL BIOL, V7, P43
   ALTSCHUL SF, 1990, J MOL BIOL, V215, P403, DOI 10.1006/jmbi.1990.9999
   Andreotti R, 2002, INT IMMUNOPHARMACOL, V2, P557, DOI 10.1016/S1567-5769(01)00203-X
   Barker SC, 2004, PARASITOLOGY, V129, pS15, DOI 10.1017/S0031182004005207
   Cassataro J, 2002, VACCINE, V20, P1660, DOI 10.1016/S0264-410X(01)00498-4
   de la Fuente J, 2000, VET PARASITOL, V92, P209, DOI 10.1016/S0304-4017(00)00308-3
   de la Fuente J, 2005, PARASITOL RES, V96, P137, DOI 10.1007/s00436-005-1351-5
   De La Fuente J, 2003, EXP APPL ACAROL, V29, P331, DOI 10.1023/A:1025824702816
   de la Fuente Jose, 2003, Expert Rev Vaccines, V2, P583
   ELAD D, 1995, VACCINE, V13, P83, DOI 10.1016/0264-410X(95)80016-7
   Garcia-Garcia JC, 1999, EXP APPL ACAROL, V23, P883, DOI 10.1023/A:1006270615158
   Garcia-Garcia JC, 2000, VACCINE, V18, P2275, DOI 10.1016/S0264-410X(99)00548-4
   Ginsberg HS, 2001, J VECTOR ECOL, V26, P32
   Graf JF, 2004, PARASITOLOGY, V129, pS427, DOI 10.1017/S0031182004006079
   Imamura S, 2005, VACCINE, V23, P1301, DOI 10.1016/j.vaccine.2004.08.041
   Karim S, 2005, BIOCHEM BIOPH RES CO, V334, P1336, DOI 10.1016/j.bbrc.2005.07.036
   Karim S, 2004, BIOCHEM BIOPH RES CO, V324, P1256, DOI 10.1016/j.bbrc.2004.09.189
   Karim S, 2004, INSECT BIOCHEM MOLEC, V34, P407, DOI 10.1016/j.ibmb.2004.01.005
   KOCAN KM, 1992, AM J VET RES, V53, P499
   KOCAN KM, 1980, AM J VET RES, V41, P1966
   KOCAN KM, 1992, J MED ENTOMOL, V29, P657, DOI 10.1093/jmedent/29.4.657
   KOCANK, 2004, PARASITOLOGY, V129, pS285
   Kumar S, 2004, BRIEF BIOINFORM, V5, P150, DOI 10.1093/bib/5.2.150
   Maeda I, 2001, CURR BIOL, V11, P171, DOI 10.1016/S0960-9822(01)00052-5
   Marchler-Bauer A, 2003, NUCLEIC ACIDS RES, V31, P383, DOI 10.1093/nar/gkg087
   Miyoshi T, 2004, J VET MED SCI, V66, P1471, DOI 10.1292/jvms.66.1471
   Mulenga A, 1999, INFECT IMMUN, V67, P1652
   Narasimhan S, 2004, P NATL ACAD SCI USA, V101, P1141, DOI 10.1073/pnas.0307669100
   Pal U, 2004, CELL, V119, P457, DOI 10.1016/j.cell.2004.10.027
   Parola P, 2001, CLIN MICROBIOL INFEC, V7, P80, DOI 10.1046/j.1469-0691.2001.00200.x
   Pena-Rangel MT, 2002, GENETICS, V160, P1035
   Ramamoorthi N, 2005, NATURE, V436, P573, DOI 10.1038/nature03812
   RICHARDSON KC, 1960, STAIN TECHNOL, V35, P313, DOI 10.3109/10520296009114754
   RODRIGUEZ M, 1994, J BIOTECHNOL, V33, P135, DOI 10.1016/0168-1656(94)90106-6
   Rost B, 2004, NUCLEIC ACIDS RES, V32, pW321, DOI 10.1093/nar/gkh377
   Silva CL, 1999, MICROBES INFECT, V1, P429, DOI 10.1016/S1286-4579(99)80046-X
   Soares CAG, 2005, INSECT MOL BIOL, V14, P443, DOI 10.1111/j.1365-2583.2005.00575.x
   THOMPSON JD, 1994, NUCLEIC ACIDS RES, V22, P4673, DOI 10.1093/nar/22.22.4673
   Trimnell AR, 2002, VACCINE, V20, P3560, DOI 10.1016/S0264-410X(02)00334-1
   Tsuda A, 2001, VACCINE, V19, P4287, DOI 10.1016/S0264-410X(01)00148-7
   Wang H, 1999, CELL MOL LIFE SCI, V56, P286, DOI 10.1007/s000180050430
   Weiss BL, 2004, P NATL ACAD SCI USA, V101, P5874, DOI 10.1073/pnas.0307529101
   Willadsen P, 1996, PARASITE IMMUNOL, V18, P241, DOI 10.1046/j.1365-3024.1996.d01-90.x
   Willadsen P, 2004, PARASITOLOGY, V129, pS367, DOI 10.1017/S0031182003004657
   WILLADSEN P, 1989, P NATL ACAD SCI USA, V86, P9657
   You Myung-Jo, 2005, J Vet Sci, V6, P47
NR 51
TC 117
Z9 121
PD MAY 8
PY 2006
VL 24
IS 19
BP 4082
EP 4095
DI 10.1016/j.vaccine.2006.02.046
WC Immunology; Medicine, Research & Experimental
UT WOS:000238016200006
DA 2022-10-08
ER

PT J
AU Ghosh, M
   Sangwan, N
   Chakravarti, S
   Banerjee, S
   Ghosh, A
   Kumar, R
   Sangwan, AK
AF Ghosh, Mayukh
   Sangwan, N.
   Chakravarti, S.
   Banerjee, Somesh
   Ghosh, A.
   Kumar, R.
   Sangwan, A. K.
TI Molecular Characterization and Immunogenicity Analysis of 4D8 Protective
   Antigen of Hyalomma anatolicum Ticks Collected from Western India
SO INTERNATIONAL JOURNAL OF PEPTIDE RESEARCH AND THERAPEUTICS
DT Article
DE Hyalomma antolicum; Reverse vaccinology; Western Blotting
ID RHIPICEPHALUS BOOPHILUS MICROPLUS; SWISS-MODEL REPOSITORY; CYPERMETHRIN
   RESISTANCE; STRUCTURE PREDICTION; INFESTATIONS; PROTEINS; VACCINE;
   SUBOLESIN; EXPRESSION; ORTHOLOG
AB Vector-borne diseases, mainly transmitted by ticks, have a significant impact on the productivity and health of the animals in the developing countries. The quest for vaccine candidates to control these arthropod vectors remains pivotal and only rationale approach in controlling these diseases. Several candidate antigens have been screened over the years of which 4D8 tick protective antigen have shown promising results in controlling ixodid tick infestations. The 4D8 tick protective antigen is a structural and functional ortholog of insect subolesin/akirin and an evolutionary conserved protein, associated with multiple essential cellular processes in tick biology. Variable efficacy of recombinant subolesin/4D8 vaccine in field trials propels the approach towards synthetic peptide vaccine through reverse vaccinology. Advancement in reverse vaccinology has opened a new paradigm in the search of a perfect candidate antigen. The present study focused on full length amplification, cloning and sequencing of the 4D8 gene from Hyalomma antolicum. Combination of bioinformatics analysis and computational modeling tools identified linear as well as conformational B-cell and MHC class II epitopes conserved in many ixodid ticks which may be useful to design an universal synthetic peptide vaccine against multiple tick species. Western blot analysis using rabbit antisera against recombinant 4D8 protein has also confirmed the immunogenic potential of the candidate.
C1 [Ghosh, Mayukh; Sangwan, N.] Lala Lajpat Rai Univ Vet & Anim Sci, Dept Vet Physiol & Biochem, Hisar 125004, Haryana, India.
   [Chakravarti, S.] Indian Vet Res Inst, Div Biol Prod, Bareilly 243122, Uttar Pradesh, India.
   [Banerjee, Somesh] Lala Lajpat Rai Univ Vet & Anim Sci, Dept Vet Microbiol, Hisar 125004, Haryana, India.
   [Ghosh, A.] Lala Lajpat Rai Univ Vet & Anim Sci, Dept Anim Biotechnol, Hisar 125004, Haryana, India.
   [Kumar, R.] Vet Coll, Dept Vet Physiol, Lakkidi 673576, Kerala, India.
   [Sangwan, A. K.] Lala Lajpat Rai Univ Vet & Anim Sci, Dept Vet Parasitol, Hisar 125004, Haryana, India.
C3 Lala Lajpat Rai University of Veterinary & Animal Sciences; Indian
   Council of Agricultural Research (ICAR); ICAR - Indian Veterinary
   Research Institute; Lala Lajpat Rai University of Veterinary & Animal
   Sciences; Lala Lajpat Rai University of Veterinary & Animal Sciences;
   Lala Lajpat Rai University of Veterinary & Animal Sciences
RP Ghosh, M (corresponding author), Lala Lajpat Rai Univ Vet & Anim Sci, Dept Vet Physiol & Biochem, Hisar 125004, Haryana, India.
EM ghosh.mayukh87@gmail.com
CR Almazan C, 2003, VACCINE, V21, P1492, DOI 10.1016/S0264-410X(02)00683-7
   Almazan C, 2012, VACCINE, V30, P265, DOI 10.1016/j.vaccine.2011.10.102
   Almazan C, 2010, PARASITOL RES, V106, P471, DOI 10.1007/s00436-009-1689-1
   Altschul SF, 1997, NUCLEIC ACIDS RES, V25, P3389, DOI 10.1093/nar/25.17.3389
   Benkert P, 2009, NUCLEIC ACIDS RES, V37, pW510, DOI 10.1093/nar/gkp322
   Blom N, 1999, J MOL BIOL, V294, P1351, DOI 10.1006/jmbi.1999.3310
   BRADFORD MM, 1976, ANAL BIOCHEM, V72, P248, DOI 10.1016/0003-2697(76)90527-3
   Canales M, 1997, VACCINE, V15, P414, DOI 10.1016/S0264-410X(96)00192-2
   Canales M, 2009, BIOCHEM ENG J, V46, P105, DOI 10.1016/j.bej.2009.04.014
   Canales M, 2009, PARASITOL RES, V105, P97, DOI 10.1007/s00436-009-1368-2
   Carpio Y, 2011, VACCINE, V29, P2810, DOI 10.1016/j.vaccine.2011.01.109
   de Castro E, 2006, NUCLEIC ACIDS RES, V34, pW362, DOI 10.1093/nar/gkl124
   de la Fuente J, 1998, VACCINE, V16, P366, DOI 10.1016/S0264-410X(97)00208-9
   de la Fuente Jose, 2007, Animal Health Research Reviews, V8, P23, DOI 10.1017/S1466252307001193
   de la Fuente Jose, 2003, Expert Rev Vaccines, V2, P583
   de la Fuente J, 2013, VACCINE, V31, P5923, DOI 10.1016/j.vaccine.2013.10.049
   FAO, 2004, GUID RES MAN INT PAR, P25
   Feng ZP, 2006, MOL BIOCHEM PARASIT, V150, P256, DOI 10.1016/j.molbiopara.2006.08.011
   Galindo RC, 2009, DEV COMP IMMUNOL, V33, P612, DOI 10.1016/j.dci.2008.11.002
   Ghosh S, 2007, PARASITOL RES, V101, pS207, DOI 10.1007/s00436-007-0684-7
   Goto A, 2008, NAT IMMUNOL, V9, P97, DOI 10.1038/ni1543
   Graf JF, 2004, PARASITOLOGY, V129, pS427, DOI 10.1017/S0031182004006079
   Guerrero FD, 2012, INT J PARASITOL, V42, P421, DOI 10.1016/j.ijpara.2012.04.003
   Gupta R, 2004, PREDICTION OF N GLYC
   Hajdusek O, 2009, P NATL ACAD SCI USA, V106, P1033, DOI 10.1073/pnas.0807961106
   Hajdusek O, 2010, VACCINE, V28, P2993, DOI 10.1016/j.vaccine.2010.02.008
   Harrington D, 2009, VACCINE, V27, P4056, DOI 10.1016/j.vaccine.2009.04.014
   Jones DT, 1999, J MOL BIOL, V292, P195, DOI 10.1006/jmbi.1999.3091
   Jongejan F, 2004, PARASITOLOGY, V129, pS3, DOI 10.1017/S0031182004005967
   Kallberg M, 2012, NAT PROTOC, V7, P1511, DOI 10.1038/nprot.2012.085
   Kelley LA, 2009, NAT PROTOC, V4, P363, DOI 10.1038/nprot.2009.2
   Kiefer Florian, 2009, Nucleic Acids Res, V37, pD387, DOI 10.1093/nar/gkn750
   KOLASKAR AS, 1990, FEBS LETT, V276, P172, DOI 10.1016/0014-5793(90)80535-Q
   Kopp J, 2006, NUCLEIC ACIDS RES, V34, pD315, DOI 10.1093/nar/gkj056
   Liu ZQ, 2016, GENET MOL RES, V15, DOI 10.4238/gmr.15027951
   Manzano-Roman R, 2012, VET PARASITOL, V185, P248, DOI 10.1016/j.vetpar.2011.10.032
   Merino O, 2011, VACCINE, V29, P2248, DOI 10.1016/j.vaccine.2011.01.050
   Minjauw L, 2003, RES REPORT DFID ANIM
   Moreno-Cid JA, 2013, VACCINE, V31, P1187, DOI 10.1016/j.vaccine.2012.12.073
   Moreno-Cid JA, 2010, VACCINE, V29, P77, DOI 10.1016/j.vaccine.2010.10.011
   Nielen MMJ, 2009, BMC FAM PRACT, V10, DOI 10.1186/1471-2296-10-6
   Nielsen M, 2007, BMC BIOINFORMATICS, V8, DOI 10.1186/1471-2105-8-238
   Nuttall PA, 2006, PARASITE IMMUNOL, V28, P155, DOI 10.1111/j.1365-3024.2006.00806.x
   Petersen TN, 2011, NAT METHODS, V8, P785, DOI 10.1038/nmeth.1701
   Ponomarenko J, 2008, BMC BIOINFORMATICS, V9, DOI 10.1186/1471-2105-9-514
   Prudencio CR, 2010, VACCINE, V28, P5398, DOI 10.1016/j.vaccine.2010.06.021
   Rachinsky A, 2008, VET PARASITOL, V152, P294, DOI 10.1016/j.vetpar.2007.12.027
   Sajid MS, 2007, ITAL J ANIM SCI, V6, P939
   Shakya M, 2014, VACCINE, V32, P3488, DOI 10.1016/j.vaccine.2014.04.053
   Sharma AK, 2012, VET PARASITOL, V188, P337, DOI 10.1016/j.vetpar.2012.03.050
   Singh NK, 2014, TICKS TICK-BORNE DIS, V5, P90, DOI 10.1016/j.ttbdis.2013.08.002
   Steentoft C, 2013, EMBO J, V32, P1478, DOI 10.1038/emboj.2013.79
   Sugase K, 2007, NATURE, V447, P1021, DOI 10.1038/nature05858
   Sun J, 2009, NUCLEIC ACIDS RES, V37, pW612, DOI 10.1093/nar/gkp417
   Sutherst RW, 1983, MANAGEMENT OF ARTHRO
   Tamura K, 2011, MOL BIOL EVOL, V28, P2731, DOI 10.1093/molbev/msr121
   Wang P, 2008, PLOS COMPUT BIOL, V4, DOI 10.1371/journal.pcbi.1000048
   Ward JJ, 2004, J MOL BIOL, V337, P635, DOI 10.1016/j.jmb.2004.02.002
   Willadsen P, 1997, VET PARASITOL, V71, P209, DOI 10.1016/S0304-4017(97)00028-9
   WILLADSEN P, 1995, PARASITOLOGY, V110, pS43, DOI 10.1017/S0031182000001487
   Zhang Y, 2008, BMC BIOINFORMATICS, V9, DOI 10.1186/1471-2105-9-40
   Zhang Y, 2007, PROTEINS, V69, P108, DOI 10.1002/prot.21702
NR 62
TC 1
Z9 1
PD DEC
PY 2019
VL 25
IS 4
BP 1291
EP 1308
DI 10.1007/s10989-018-9776-8
WC Biochemistry & Molecular Biology
UT WOS:000492427400006
DA 2022-10-08
ER

PT J
AU Liu, ZQ
   Xia, J
   Wang, GL
   Kuermanali, N
AF Liu, Z. Q.
   Xia, J.
   Wang, G. L.
   Kuermanali, N.
TI Cloning and expression of the 4D8 gene from Hyalomma asiaticum tick
SO GENETICS AND MOLECULAR RESEARCH
DT Article
DE Hyalomma asiaticum; 4D8; Clone
ID PROTECTIVE ANTIGENS; BOOPHILUS-MICROPLUS; RNA INTERFERENCE; SUBOLESIN;
   BM86
AB Hyalomma asiaticum tick, an important ectozoic parasite causes tickle, pain, anemia, weight loss, and paralysis in its hosts, which include humans, cattle, sheep, horses, camels, and hares. The 4D8 gene can be a potential vaccine candidate antigen for H. asiaticum. In the present study, we cloned and expressed the 4D8 gene of H. asiaticum from Xinjiang Province. Primers were designed according to the H. asiaticum tick 4D8 gene sequence available in GenBank. The gene was amplified by reverse transcription-polymerase chain reaction and the fragments were subcloned into the prokaryotic expression vector pET30a and the recombinant vector pET30a-4D8 was constructed. The expressed recombinant protein was purified and its biological activity was investigated by western blot. Results revealed that the recombinant protein was a biologically active fusion protein with a molecular weight of 20 kDa. The purified 4D8 protein would provide a strong foundation for further studies on this protein.
C1 [Liu, Z. Q.] Shihezi Univ, Coll Anim Sci, Shihezi, Peoples R China.
   [Liu, Z. Q.; Xia, J.; Wang, G. L.; Kuermanali, N.] Xinjiang Acad Anim Sci, Inst Vet Med, Urumqi, Xinjiang, Peoples R China.
C3 Shihezi University
RP Wang, GL (corresponding author), Xinjiang Acad Anim Sci, Inst Vet Med, Urumqi, Xinjiang, Peoples R China.
EM wangglgl@126.com
CR de la Fuente J, 2005, PARASITOL RES, V96, P137, DOI 10.1007/s00436-005-1351-5
   de la Fuente J, 2006, VACCINE, V24, P4082, DOI 10.1016/j.vaccine.2006.02.046
   de la Fuente J, 2006, PARASITOL RES, V99, P108, DOI 10.1007/s00436-006-0132-0
   Kocan KM, 2007, PARASITOL RES, V100, P1411, DOI 10.1007/s00436-007-0483-1
   Nijhof AM, 2007, INT J PARASITOL, V37, P653, DOI 10.1016/j.ijpara.2006.11.005
   RODRIGUEZ M, 1995, VET PARASITOL, V57, P339, DOI 10.1016/0304-4017(94)00678-6
   WILLADSEN P, 1995, PARASITOLOGY, V110, pS43, DOI 10.1017/S0031182000001487
   Wu XB, 2013, PARASITE VECTOR, V6, DOI 10.1186/1756-3305-6-119
NR 8
TC 2
Z9 2
PY 2016
VL 15
IS 2
AR 15027951
DI 10.4238/gmr.15027951
WC Biochemistry & Molecular Biology; Genetics & Heredity
UT WOS:000384880000113
DA 2022-10-08
ER

PT J
AU Galindo, RC
   Doncel-Perez, E
   Zivkovic, Z
   Naranjo, V
   Gortazar, C
   Mangold, AJ
   Martin-Hernando, MP
   Kocan, KM
   de la Fuente, J
AF Galindo, Ruth C.
   Doncel-Perez, Ernesto
   Zivkovic, Zorica
   Naranjo, Victoria
   Gortazar, Christian
   Mangold, Atilio J.
   Martin-Hernando, Maria Paz
   Kocan, Katherine M.
   de la Fuente, Jose
TI Tick subolesin is an ortholog of the akirins described in insects and
   vertebrates
SO DEVELOPMENTAL AND COMPARATIVE IMMUNOLOGY
DT Article
DE Akirin; Subolesin; Tick; Innate immunity; NF-kappa B; Relish;
   Transcription; RNAi; Gene expression; Evolution
ID PROTECTIVE ANTIGENS; GENE; EXPRESSION; PHYLOGENIES; DROSOPHILA; 4D8
AB The tick protective antigen, subolesin, is a regulatory protein involved in the control of multiple cellular pathways. Subolesin is evolutionary conserved in invertebrates and vertebrates with sequence homology to alkirins, a recently renamed group of proteins that were proposed to function as transcription factors in Drosophila and mice. The objective of this research was to provide evidence of the sequence and functional homology between tick subolesin and akirins. The phylogenetic analysis of subolesin and akirins showed that they are evolutionary conserved. The effect of subolesin and akirin2 knockdown was compared in adult ticks and mice, respectively. The results demonstrated that tick subolesin is an ortholog of insect and vertebrate akirins and suggested that these proteins function in the regulation of NF-kappa B-dependent and independent expression of signal transduction and innate immune response genes. These results suggest that these proteins have an important role in host-pathogen interactions. (C) 2008 Elsevier Ltd. All rights reserved.
C1 [Naranjo, Victoria; Kocan, Katherine M.; de la Fuente, Jose] Oklahoma State Univ, Dept Vet Pathol, Ctr Vet Hlth Sci, Stillwater, OK 74078 USA.
   [Galindo, Ruth C.; Naranjo, Victoria; Gortazar, Christian; Martin-Hernando, Maria Paz; de la Fuente, Jose] JCCM, UCLM, CSIC, IREC, Ciudad Real 13005, Spain.
   [Doncel-Perez, Ernesto] Hosp Nacl Paraplejicos, CSIC, SESCAM, Unidad Neurol Expt, Toledo 45071, Spain.
   [Zivkovic, Zorica] Univ Utrecht, Fac Vet Med, Dept Immunol & Infect Dis, UCTD, NL-3584 CL Utrecht, Netherlands.
   [Naranjo, Victoria; Kocan, Katherine M.; de la Fuente, Jose] Oklahoma State Univ, Ctr Vet Hlth Sci, Dept Vet Pathobiol, Stillwater, OK 74078 USA.
   [Mangold, Atilio J.] Inst Nacl Tecnol Agropecuaria, Estacion Expt Agropecuaria Rafaela, RA-2300 Rafaela, Santa Fe, Argentina.
C3 Oklahoma State University System; Oklahoma State University -
   Stillwater; Consejo Superior de Investigaciones Cientificas (CSIC); CSIC
   - Instituto de Investigacion en Recursos Cinegeticos (IREC); Universidad
   de Castilla-La Mancha; Consejo Superior de Investigaciones Cientificas
   (CSIC); Hospital Nacional de Paraplejicos; Utrecht University; Oklahoma
   State University System; Oklahoma State University - Stillwater;
   Instituto Nacional de Tecnologia Agropecuaria (INTA)
RP de la Fuente, J (corresponding author), Oklahoma State Univ, Dept Vet Pathol, Ctr Vet Hlth Sci, 250 McElroy Hall, Stillwater, OK 74078 USA.
EM jose_delafuente@yahoo.com
CR Almazan C, 2005, VACCINE, V23, P5294, DOI 10.1016/j.vaccine.2005.08.004
   Almazan C, 2005, VACCINE, V23, P4403, DOI 10.1016/j.vaccine.2005.04.012
   Almazan C, 2003, VACCINE, V21, P1492, DOI 10.1016/S0264-410X(02)00683-7
   DasGupta R, 2005, SCIENCE, V308, P826, DOI 10.1126/science.1109374
   De la Fuente J, 2006, BIOCHEM BIOPH RES CO, V344, P332, DOI 10.1016/j.bbrc.2006.03.109
   de la Fuente J, 2007, GENOMICS, V90, P712, DOI 10.1016/j.ygeno.2007.08.009
   de la Fuente J, 2006, PARASITOL RES, V100, P85, DOI 10.1007/s00436-006-0244-6
   de la Fuente J, 2006, VACCINE, V24, P4082, DOI 10.1016/j.vaccine.2006.02.046
   de la Fuente J, 2006, PARASITOL RES, V99, P108, DOI 10.1007/s00436-006-0132-0
   de la Fuente J, 2008, BMC GENOMICS, V9, DOI 10.1186/1471-2164-9-372
   DELAFUENTE J, ANN N Y ACA IN PRESS
   FELSENSTEIN J, 1985, EVOLUTION, V39, P783, DOI 10.1111/j.1558-5646.1985.tb00420.x
   Goto A, 2008, NAT IMMUNOL, V9, P97, DOI 10.1038/ni1543
   Kocan KM, 2007, PARASITOL RES, V100, P1411, DOI 10.1007/s00436-007-0483-1
   Kocan KM, 2008, EXP APPL ACAROL, V46, P17, DOI 10.1007/s10493-008-9159-5
   Nei M., 2000, MOL EVOLUTION PHYLOG
   Nijhof AM, 2007, INT J PARASITOL, V37, P653, DOI 10.1016/j.ijpara.2006.11.005
   Pena-Rangel MT, 2002, GENETICS, V160, P1035
   RZHETSKY A, 1992, MOL BIOL EVOL, V9, P945
   SAITOU N, 1987, MOL BIOL EVOL, V4, P406, DOI 10.1093/oxfordjournals.molbev.a040454
   Sutterwala FS, 2008, NATURE, V451, P254, DOI 10.1038/451254a
   Tamura K, 2004, P NATL ACAD SCI USA, V101, P11030, DOI 10.1073/pnas.0404206101
   Tamura K, 2007, MOL BIOL EVOL, V24, P1596, DOI 10.1093/molbev/msm092
   Urban-Klein B, 2005, GENE THER, V12, P461, DOI 10.1038/sj.gt.3302425
NR 24
TC 76
Z9 78
PY 2009
VL 33
IS 4
BP 612
EP 617
DI 10.1016/j.dci.2008.11.002
WC Fisheries; Immunology; Veterinary Sciences; Zoology
UT WOS:000263781100022
DA 2022-10-08
ER

PT J
AU Manzano-Roman, R
   Diaz-Martin, V
   Oleaga, A
   Perez-Sanchez, R
AF Manzano-Roman, Raul
   Diaz-Martin, Veronica
   Oleaga, Ana
   Perez-Sanchez, Ricardo
TI Identification of protective linear B-cell epitopes on the
   subolesin/akirin orthologues of Ornithodoros spp. soft ticks
SO VACCINE
DT Article
DE Subolesin; Akirin; Soft ticks; Ornithodoros; B-cell epitopes; Synthetic
   peptide; Epitope mapping
ID ANTITICK IMMUNE-RESPONSES; VECTOR INFESTATIONS; PROTEIN-STRUCTURE; PIG
   FARMS; I-TASSER; ERRATICUS; PREDICTION; ANTIGENS; EXPRESSION; MEMBRANES
AB Subolesin/akirin is a protective antigen that is highly conserved across hematophagous vector species and is therefore potentially useful for the development of a universal vaccine for vector control, including soft ticks. Recent results have shown that in Orrdthodoros erraticus and O. moubata soft ticks, RNAi-mediated subolesin gene knockdown inhibits tick oviposition and fertility by more than 90%; however, vaccination with recombinant subolesins resulted in remarkably low protective efficacies (5-24.5% reduction in oviposition). Here we report that vaccination with subolesin recombinants induces non-protective antibodies mainly directed against immunodominant linear B-cell epitopes located on highly structured regions of the subolesin protein, probably unrelated to its biological activity, while leaving the unstructured/disordered regions unrecognized. Accordingly, for a new vaccine trial we designed four synthetic peptides (OE1, OE2, OM1 and OM2) from the unrecognized/disordered regions of the Ornithodoros subolesin sequences and coupled them to keyhole limpet haemocyanin (KLH). These KLH-peptide conjugates induced the synthesis of antibodies that recognized linear B-cell epitopes located on the unstructured loops of the subolesin protein and provided up to 70.1% and 83.1% vaccine efficacies in O. erraticus and O. moubata, respectively. These results show that the protective effect of subolesin-based vaccines is highly dependent on the particular epitope recognized by antibodies on the subolesin sequence and strongly suggest that the biological activity of subolesin is exerted through its unstructured regions. The results reported here contribute to our understanding of the mechanism of protection of subolesin-based vaccines and reveal novel protective peptides that could be included among the array of candidate antigens useful for developing anti-vector vaccines based on subolesin/akirin. (C) 2015 Elsevier Ltd. All rights reserved.
C1 [Manzano-Roman, Raul; Diaz-Martin, Veronica; Oleaga, Ana; Perez-Sanchez, Ricardo] CSIC, Inst Recursos Nat & Agrobiol Salamanca IRNASA, Salamanca 37008, Spain.
C3 Consejo Superior de Investigaciones Cientificas (CSIC); CSIC - Instituto
   de Recursos Naturales y Agrobiologia de Salamanca (IRNASA)
RP Perez-Sanchez, R (corresponding author), CSIC, Inst Recursos Nat & Agrobiol Salamanca IRNASA, Cordel Merinas 40-52, Salamanca 37008, Spain.
EM raul.manzano@irnasa.csic.es; veronica.diaz@irnasa.csic.es;
   ana.oleaga@irnasa.csic.es; ricardo.perez@irnasa.csic.es
CR Almazan C, 2003, VACCINE, V21, P1492, DOI 10.1016/S0264-410X(02)00683-7
   Authie E, 2014, EFSA J, V12, DOI 10.2903/j.efsa.2014.3628
   Boinas FS, 2011, PLOS ONE, V6, DOI 10.1371/journal.pone.0020383
   Camacho CJ, 2008, PLOS COMPUT BIOL, V4, DOI 10.1371/journal.pcbi.1000231
   Caoili Salvador Eugenio C., 2012, Advances in Bioinformatics, V2012, P346765, DOI 10.1155/2012/346765
   Costard S, 2013, VIRUS RES, V173, P191, DOI 10.1016/j.virusres.2012.10.030
   Cutler SJ, 2010, J APPL MICROBIOL, V108, P1115, DOI 10.1111/j.1365-2672.2009.04598.x
   de la Fuente J, 2013, TRANSBOUND EMERG DIS, V60, P172, DOI 10.1111/tbed.12146
   de la Fuente J, 2011, VET PARASITOL, V181, P17, DOI 10.1016/j.vetpar.2011.04.018
   de la Fuente J, 2008, ANN NY ACAD SCI, V1149, P27, DOI 10.1196/annals.1428.056
   DeLano WL., 2002, PYMOL USERS MANUAL
   Diaz-Martin V, 2013, J PROTEOMICS, V80, P216, DOI 10.1016/j.jprot.2013.01.015
   Fassolari M, 2013, J BIOL CHEM, V288, P13110, DOI 10.1074/jbc.M112.444554
   Feng ZP, 2006, MOL BIOCHEM PARASIT, V150, P256, DOI 10.1016/j.molbiopara.2006.08.011
   Garcia-Varas S, 2010, INT J PARASITOL, V40, P313, DOI 10.1016/j.ijpara.2009.08.011
   Guerrero FD, 2012, INT J PARASITOL, V42, P421, DOI 10.1016/j.ijpara.2012.04.003
   Kelley LA, 2009, NAT PROTOC, V4, P363, DOI 10.1038/nprot.2009.2
   Kulkarni P, 2011, J CELL BIOCHEM, V112, P1949, DOI 10.1002/jcb.23115
   Manzano-Roman R, 2006, VET PARASITOL, V135, P65, DOI 10.1016/j.vetpar.2005.08.004
   Manzano-Roman R, 2007, VET PARASITOL, V145, P314, DOI 10.1016/j.vetpar.2007.01.011
   Manzano-Roman R, 2012, VET PARASITOL, V185, P248, DOI 10.1016/j.vetpar.2011.10.032
   Merino O, 2013, VACCINE, V31, P5889, DOI 10.1016/j.vaccine.2013.09.037
   Moreno-Cid JA, 2013, VACCINE, V31, P1187, DOI 10.1016/j.vaccine.2012.12.073
   Naranjo V, 2013, PLOS ONE, V8, DOI 10.1371/journal.pone.0065915
   Oleaga A, 2007, INSECT BIOCHEM MOLEC, V37, P1149, DOI 10.1016/j.ibmb.2007.07.003
   OLEAGAPEREZ A, 1994, VET PARASITOL, V52, P97, DOI 10.1016/0304-4017(94)90040-X
   OLEAGAPEREZ A, 1990, VET REC, V126, P32
   Pavlovic MD, 2014, J IMMUNOL METHODS, V407, P90, DOI 10.1016/j.jim.2014.03.027
   Prudencio CR, 2010, VACCINE, V28, P5398, DOI 10.1016/j.vaccine.2010.06.021
   Rodriguez-Crespo I, 2001, FEBS LETT, V503, P135, DOI 10.1016/S0014-5793(01)02718-1
   Roy A, 2010, NAT PROTOC, V5, P725, DOI 10.1038/nprot.2010.5
   Saha S, 2004, LECT NOTES COMPUT SC, V3239, P197
   Saha S, 2006, PROTEINS, V65, P40, DOI 10.1002/prot.21078
   Sanchez-Vizcaino JM, 2012, TRANSBOUND EMERG DIS, V59, P27, DOI 10.1111/j.1865-1682.2011.01293.x
   Stavrakoudis A, 2010, CURR COMPUT-AID DRUG, V6, P207, DOI 10.2174/157340910791760073
   Sugase K, 2007, NATURE, V447, P1021, DOI 10.1038/nature05858
   Torina A, 2014, PARASITE VECTOR, V7, DOI 10.1186/1756-3305-7-10
   Uversky VN, 2013, PROTEIN SCI, V22, P693, DOI 10.1002/pro.2261
   Uversky VN, 2013, BBA-PROTEINS PROTEOM, V1834, P932, DOI 10.1016/j.bbapap.2012.12.008
   Vial L, 2009, PARASITE, V16, P191, DOI 10.1051/parasite/2009163191
   Ward JJ, 2004, J MOL BIOL, V337, P635, DOI 10.1016/j.jmb.2004.02.002
   Willadsen P, 2008, TICKS: BIOLOGY, DISEASE AND CONTROL, P424, DOI 10.1017/CBO9780511551802.020
   Wilson AJ, 2013, PREV VET MED, V110, P45, DOI 10.1016/j.prevetmed.2013.02.006
   Zhang Y, 2008, BMC BIOINFORMATICS, V9, DOI 10.1186/1471-2105-9-40
NR 44
TC 8
Z9 14
PD FEB 18
PY 2015
VL 33
IS 8
BP 1046
EP 1055
DI 10.1016/j.vaccine.2015.01.015
WC Immunology; Medicine, Research & Experimental
UT WOS:000350188200016
DA 2022-10-08
ER

PT J
AU De la Fuente, J
   Almazan, C
   Naranjo, V
   Blouin, EF
   Meyer, JM
   Kocan, KM
AF De la Fuente, J
   Almazan, C
   Naranjo, V
   Blouin, EF
   Meyer, JM
   Kocan, KM
TI Autocidal control of ticks by silencing of a single gene by RNA
   interference
SO BIOCHEMICAL AND BIOPHYSICAL RESEARCH COMMUNICATIONS
DT Article
DE 4D8; RNAi; tick; vaccine; subolesin; autocidal control; sterile
ID ANAPLASMA-MARGINALE RICKETTSIALES; ACARI; IDENTIFICATION; ANTIGENS;
   IXODIDAE; SYSTEM; DSRNA
AB Ticks impact human and animal health worldwide and new control methods are needed to circumvent drawbacks of tick control by acaricide application including selection of drug resistant ticks and environmental Pollution. Using RNA interference we silenced the expression of a single gene, subolesin, and produced ticks with diminished reproductive performance and prevented successful mating and production of viable offspring. We propose a sterile acarine technique (SAT) for reduction of tick populations by release of subolesin-silenced ticks. Conservation of subolesin among tick species suggests that SAT may be useful for control of many medically and economically important tick species. (c) 2006 Elsevier Inc. All rights reserved.
C1 Oklahoma State Univ, Dept Vet Pathobiol, Ctr Vet Hlth Sci, Stillwater, OK 74078 USA.
   UCLM, CSIC, JCCM, IREC, Ciudad Real 13071, Spain.
C3 Oklahoma State University System; Oklahoma State University -
   Stillwater; Consejo Superior de Investigaciones Cientificas (CSIC); CSIC
   - Instituto de Investigacion en Recursos Cinegeticos (IREC); Universidad
   de Castilla-La Mancha
RP De la Fuente, J (corresponding author), Oklahoma State Univ, Dept Vet Pathobiol, Ctr Vet Hlth Sci, Stillwater, OK 74078 USA.
EM jose_delafuente@yahoo.com
CR Aljamali MN, 2003, INSECT MOL BIOL, V12, P299, DOI 10.1046/j.1365-2583.2003.00416.x
   Almazan C, 2005, VACCINE, V23, P5294, DOI 10.1016/j.vaccine.2005.08.004
   Almazan C, 2005, VACCINE, V23, P4403, DOI 10.1016/j.vaccine.2005.04.012
   Almazan C, 2003, VACCINE, V21, P1492, DOI 10.1016/S0264-410X(02)00683-7
   Almazan C, 2003, GENE THER MOL BIOL, V7, P43
   BALASHOV IS, 1956, DOKL AKAD NAUK SSSR+, V110, P1133
   Balashov Y.S., 1972, MISC PUBL ENTOMOL SO, V8, P159
   Barker SC, 2004, PARASITOLOGY, V129, pS15, DOI 10.1017/S0031182004005207
   BEESLEY WN, 1982, VET PARASITOL, V11, P99, DOI 10.1016/0304-4017(82)90124-8
   de la Fuente J, 2005, PARASITOL RES, V96, P137, DOI 10.1007/s00436-005-1351-5
   de la Fuente J, 2006, VACCINE, V24, P4082, DOI 10.1016/j.vaccine.2006.02.046
   de la Fuente Jose, 2003, Expert Rev Vaccines, V2, P583
   Estrada-Pena A, 1999, EXP APPL ACAROL, V23, P685, DOI 10.1023/A:1006241108739
   Gong P, 2005, NAT BIOTECHNOL, V23, P453, DOI 10.1038/nbt1071
   Gould F, 2004, ANNU REV ENTOMOL, V49, P193, DOI 10.1146/annurev.ento.49.061802.123344
   HILBURN LR, 1991, EXP APPL ACAROL, V11, P23, DOI 10.1007/BF01193726
   Kiszewski AE, 2002, J MED ENTOMOL, V39, P847, DOI 10.1603/0022-2585-39.6.847
   Kocan KM, 2005, J MED ENTOMOL, V42, P864, DOI 10.1603/0022-2585(2005)042[0864:CTFSFS]2.0.CO;2
   Kocan KM, 2004, PARASITOLOGY, V129, pS285, DOI 10.1017/S0031182003004700
   OSBURN RL, 1982, J MED ENTOMOL, V19, P637, DOI 10.1093/jmedent/19.6.637
   Parola P, 2001, CLIN MICROBIOL INFEC, V7, P80, DOI 10.1046/j.1469-0691.2001.00200.x
   PURNELL RE, 1972, PARASITOLOGY, V64, P429, DOI 10.1017/S0031182000045492
   Soares CAG, 2005, INSECT MOL BIOL, V14, P443, DOI 10.1111/j.1365-2583.2005.00575.x
   Willadsen P, 2004, PARASITOLOGY, V129, pS367, DOI 10.1017/S0031182003004657
NR 24
TC 54
Z9 57
PD MAY 26
PY 2006
VL 344
IS 1
BP 332
EP 338
DI 10.1016/j.bbrc.2006.03.109
WC Biochemistry & Molecular Biology; Biophysics
UT WOS:000237408000048
DA 2022-10-08
ER

PT J
AU Merino, O
   Antunes, S
   Mosqueda, J
   Moreno-Cid, JA
   de la Lastra, JMP
   Rosario-Cruz, R
   Rodriguez, S
   Domingos, A
   de la Fuente, J
AF Merino, Octavio
   Antunes, Sandra
   Mosqueda, Juan
   Moreno-Cid, Juan A.
   Perez de la Lastra, Jose M.
   Rosario-Cruz, Rodrigo
   Rodriguez, Sergio
   Domingos, Ana
   de la Fuente, Jose
TI Vaccination with proteins involved in tick-pathogen interactions reduces
   vector infestations and pathogen infection
SO VACCINE
DT Article
DE Vector; Cattle tick; Boophilus; Vaccine; RNA interference; Subolesin;
   Akirin
ID RHIPICEPHALUS BOOPHILUS MICROPLUS; PROTECTIVE ANTIGEN SUBOLESIN;
   ANAPLASMA-MARGINALE; BABESIA-BIGEMINA; SALIVARY-GLANDS; CATTLE TICK;
   EXPRESSION; VACCINES; GENE; IXODIDAE
AB Tick-borne pathogens cause diseases that greatly impact animal health and production worldwide. The ultimate goal of tick vaccines is to protect against tick-borne diseases through the control of vector infestations and reducing pathogen infection and transmission. Tick genetic traits are involved in vector pathogen interactions and some of these molecules such as Subolesin (SUB) have been shown to protect against vector infestations and pathogen infection. Based on these premises, herein we characterized the efficacy of cattle vaccination with tick proteins involved in vector pathogen interactions, TROSPA, SILK, and Q38 for the control of cattle tick, Rhipicephalus (Boophilus) microplus infestations and infection with Anaplasma marginate and Babesia bigemina. SUB and adjuvant/saline placebo were used as positive and negative controls, respectively. The results showed that vaccination with Q38, SILK and SUB reduced tick infestations and oviposition with vaccine efficacies of 75% (Q38), 62% (SILK) and 60% (SUB) with respect to ticks fed on placebo control cattle. Vaccination with TROSPA did not have a significant effect on any of the tick parameters analyzed. The results also showed that vaccination with Q38, TROSPA and SUB reduced B. bigemina DNA levels in ticks while vaccination with SILK and SUB resulted in lower A. marginate DNA levels when compared to ticks fed on placebo control cattle. The positive correlation between antigen-specific antibody titers and reduction of tick infestations and pathogen infection strongly suggested that the effect of the vaccine was the result of the antibody response in vaccinated cattle. Vaccination and co-infection with A. marginate and B. bigemina also affected the expression of genes encoding for vaccine antigens in ticks fed on cattle. These results showed that vaccines using tick proteins involved in vector pathogen interactions could be used for the dual control of tick infestations and pathogen infection. (C) 2013 Elsevier Ltd. All rights reserved.
C1 [Merino, Octavio; Moreno-Cid, Juan A.; Perez de la Lastra, Jose M.; de la Fuente, Jose] IREC CSIC UCLM JCCM, Inst Invest Recursos Cinegeticos, Ciudad Real 13005, Spain.
   [Antunes, Sandra; Domingos, Ana] Inst Higiene & Med Trop, Ctr Malaria & Outras Doencas Trop, P-1349008 Lisbon, Portugal.
   [Mosqueda, Juan] Univ Autonoma Queretaro, Fac Ciencias Nat, Queretaro 76230, Mexico.
   [Rosario-Cruz, Rodrigo; Rodriguez, Sergio] Ctr Nacl Invest Disciplinaria Parasitol Vet, Jiutepec 62550, Morelos, Mexico.
   [de la Fuente, Jose] Oklahoma State Univ, Ctr Vet Hlth Sci, Dept Vet Pathobiol, Stillwater, OK 74078 USA.
C3 Consejo Superior de Investigaciones Cientificas (CSIC); CSIC - Instituto
   de Investigacion en Recursos Cinegeticos (IREC); Universidad de
   Castilla-La Mancha; Universidade Nova de Lisboa; Institute of Hygiene &
   Tropical Medicine - UNL; Universidad Autonoma de Queretaro; Oklahoma
   State University System; Oklahoma State University - Stillwater
RP de la Fuente, J (corresponding author), IREC CSIC UCLM JCCM, Inst Invest Recursos Cinegeticos, Ronda Toledo S-N, Ciudad Real 13005, Spain.
EM jose_delafuente@yahoo.com
CR Alarcon-Chaidez FJ, 2007, INSECT BIOCHEM MOLEC, V37, P48, DOI 10.1016/j.ibmb.2006.10.002
   Almazan C, 2003, VACCINE, V21, P1492, DOI 10.1016/S0264-410X(02)00683-7
   Almazan C, 2010, PARASITOL RES, V106, P471, DOI 10.1007/s00436-009-1689-1
   Antunes S, 2012, INT J PARASITOL, V42, P187, DOI 10.1016/j.ijpara.2011.12.003
   Barker SC, 2004, PARASITOLOGY, V129, pS15, DOI 10.1017/S0031182004005207
   Canales M, 1997, VACCINE, V15, P414, DOI 10.1016/S0264-410X(96)00192-2
   Carreon D, 2012, VACCINE, V30, P273, DOI 10.1016/j.vaccine.2011.10.099
   Cobon G, 1995, RECOMBINANT VACCINES, P163
   De la Fuente J, 2006, PARASITE IMMUNOL, V28, P275, DOI 10.1111/j.1365-3024.2006.00828.x
   de la Fuente J, 1998, VACCINE, V16, P366, DOI 10.1016/S0264-410X(97)00208-9
   de la Fuente Jose, 2007, Animal Health Research Reviews, V8, P23, DOI 10.1017/S1466252307001193
   de la Fuente J, 2007, GENOMICS, V90, P712, DOI 10.1016/j.ygeno.2007.08.009
   de la Fuente J, 2006, PARASITOL RES, V100, P85, DOI 10.1007/s00436-006-0244-6
   de la Fuente J, 2012, VET J, V194, P139, DOI 10.1016/j.tvjl.2012.07.029
   de la Fuente J, 2011, VET PARASITOL, V181, P17, DOI 10.1016/j.vetpar.2011.04.018
   de la Fuente J, 2008, BMC GENOMICS, V9, DOI 10.1186/1471-2164-9-372
   de Leon AAP, 2010, PARASITE VECTOR, V3, DOI 10.1186/1756-3305-3-36
   Espinoza VO, 2006, VET MICROBIOL, V114, P34, DOI 10.1016/j.vetmic.2005.11.058
   Estrada-Pena A, 2006, EXP APPL ACAROL, V38, P219, DOI 10.1007/s10493-006-0003-5
   Fragoso-Sanchez H., 2011, Journal of Entomology, V8, P218, DOI 10.3923/je.2011.218.228
   Graf JF, 2004, PARASITOLOGY, V129, pS427, DOI 10.1017/S0031182004006079
   Hajdusek O, 2013, FRONT CELL INFECT MI, V3, DOI 10.3389/fcimb.2013.00026
   Hayashi CY, 2000, SCIENCE, V287, P1477, DOI 10.1126/science.287.5457.1477
   Hovius JWR, 2007, TRENDS PARASITOL, V23, P434, DOI 10.1016/j.pt.2007.07.001
   Jones KE, 2008, NATURE, V451, P990, DOI 10.1038/nature06536
   Kocan KM, 2007, PARASITOL RES, V100, P1411, DOI 10.1007/s00436-007-0483-1
   Kocan KM, 2009, BMC DEV BIOL, V9, DOI 10.1186/1471-213X-9-42
   Labuda M, 2006, PLOS PATHOG, V2, P251, DOI 10.1371/journal.ppat.0020027
   Madder M, 2011, EXP APPL ACAROL, V53, P139, DOI 10.1007/s10493-010-9390-8
   Merino O, 2013, FRONT CELL INFECT MI, V3, DOI 10.3389/fcimb.2013.00030
   Merino O, 2011, VACCINE, V29, P8575, DOI 10.1016/j.vaccine.2011.09.023
   Merino O, 2011, VACCINE, V29, P2248, DOI 10.1016/j.vaccine.2011.01.050
   Moreno-Cid JA, 2013, VACCINE, V31, P1187, DOI 10.1016/j.vaccine.2012.12.073
   Moreno-Cid JA, 2010, VACCINE, V29, P77, DOI 10.1016/j.vaccine.2010.10.011
   Mosqueda J, 2004, ANN NY ACAD SCI, V1026, P222, DOI 10.1196/annals.1307.034
   Mulenga A, 2007, EXP APPL ACAROL, V41, P267, DOI 10.1007/s10493-007-9064-3
   Naranjo V, 2013, PLOS ONE, V8, DOI 10.1371/journal.pone.0065915
   Olwoch JM, 2007, ONDERSTEPOORT J VET, V74, P45, DOI 10.4102/ojvr.v74i1.139
   Pal U, 2004, CELL, V119, P457, DOI 10.1016/j.cell.2004.10.027
   Peter RJ, 2005, VET PARASITOL, V132, P205, DOI 10.1016/j.vetpar.2005.07.004
   Prudencio CR, 2010, VACCINE, V28, P5398, DOI 10.1016/j.vaccine.2010.06.021
   Rodriguez-Hernandez E, 2012, VET PARASITOL, V187, P538, DOI 10.1016/j.vetpar.2012.01.028
   Santos IKFD, 2004, ANN NY ACAD SCI, V1026, P242, DOI 10.1196/annals.1307.037
   Willadsen P, 2006, VET PARASITOL, V138, P161, DOI 10.1016/j.vetpar.2006.01.050
   Zivkovic Z, 2010, BMC GENOMICS, V11, DOI 10.1186/1471-2164-11-186
   Zivkovic Z, 2010, BMC IMMUNOL, V11, DOI 10.1186/1471-2172-11-7
NR 46
TC 62
Z9 62
PD DEC 2
PY 2013
VL 31
IS 49
BP 5889
EP 5896
DI 10.1016/j.vaccine.2013.09.037
WC Immunology; Medicine, Research & Experimental
UT WOS:000328595800015
DA 2022-10-08
ER

PT J
AU Artigas-Jeronimo, S
   Villar, M
   Cabezas-Cruz, A
   Valdes, JJ
   Estrada-Pena, A
   Alberdi, P
   de la Fuente, J
AF Artigas-Jeronimo, Sara
   Villar, Margarita
   Cabezas-Cruz, Alejandro
   Valdes, James J.
   Estrada-Pena, Agustin
   Alberdi, Pilar
   de la Fuente, Jose
TI Functional Evolution of Subolesin/Akirin
SO FRONTIERS IN PHYSIOLOGY
DT Review
DE immune response; vaccine; interactome; regulome; phylogeny; tick;
   Anaplasma phagocytophilum
ID TICK PROTECTIVE ANTIGEN; REDUCES VECTOR INFESTATIONS; PACIFIC WHITE
   SHRIMP; ANAPLASMA-MARGINALE; SLEEPING-BEAUTY; MOLECULAR
   CHARACTERIZATION; BACTERIAL-MEMBRANES; REDUCTIVE EVOLUTION; SIGNALING
   PATHWAYS; PROMYOGENIC FACTOR
AB The Subolesin/Akirin constitutes a good model for the study of functional evolution because these proteins have been conserved throughout the metazoan and play a role in the regulation of different biological processes. Here, we investigated the evolutionary history of Subolesin/Akirin with recent results on their structure, protein-protein interactions and function in different species to provide insights into the functional evolution of these regulatory proteins, and their potential as vaccine antigens for the control of ectoparasite infestations and pathogen infection. The results suggest that Subolesin/Akirin evolved conserving not only its sequence and structure, but also its function and role in cell interactome and regulome in response to pathogen infection and other biological processes. This functional conservation provides a platform for further characterization of the function of these regulatory proteins, and how their evolution can meet species-specific demands. Furthermore, the conserved functional evolution of Subolesin/Akirin correlates with the protective capacity shown by these proteins in vaccine formulations for the control of different arthropod and pathogen species. These results encourage further research to characterize the structure and function of these proteins, and to develop new vaccine formulations by combining Subolesin/Akirin with interacting proteins for the control of multiple ectoparasite infestations and pathogen infection.
C1 [Artigas-Jeronimo, Sara; Villar, Margarita; Alberdi, Pilar; de la Fuente, Jose] Univ Castilla La Mancha, Inst Invest Recursos Cineget IREC, SaBio, CSIC,Junta Comunidades Castilla La Mancha JCCM, Ciudad Real, Spain.
   [Cabezas-Cruz, Alejandro] Univ Paris Est, UMR BIPAR, INRA, ANSES,Ecole Natl Vet Alfort, Paris, France.
   [Valdes, James J.] Univ South Bohemia, Fac Sci, Ceske Budejovice, Czech Republic.
   [Valdes, James J.] Czech Acad Sci, Inst Parasitol, Biol Ctr, Ceske Budejovice, Czech Republic.
   [Valdes, James J.] Vet Res Inst, Dept Virol, Brno, Czech Republic.
   [Estrada-Pena, Agustin] Univ Zaragoza, Fac Vet, Zaragoza, Spain.
   [de la Fuente, Jose] Oklahoma State Univ, Dept Vet Pathobiol, Ctr Vet Hlth Sci, Stillwater, OK 74078 USA.
C3 Consejo Superior de Investigaciones Cientificas (CSIC); CSIC - Instituto
   de Investigacion en Recursos Cinegeticos (IREC); Universidad de
   Castilla-La Mancha; Agence Nationale de Securite Sanitaire de
   l'Alimentation, de l'Environnement du Travail (ANSES); Ecole Nationale
   Veterinaire d'Alfort (ENVA); INRAE; University of South Bohemia Ceske
   Budejovice; Czech Academy of Sciences; Biology Centre of the Czech
   Academy of Sciences; Czech Veterinary Research Institute; University of
   Zaragoza; Oklahoma State University System; Oklahoma State University -
   Stillwater
RP de la Fuente, J (corresponding author), Univ Castilla La Mancha, Inst Invest Recursos Cineget IREC, SaBio, CSIC,Junta Comunidades Castilla La Mancha JCCM, Ciudad Real, Spain.; de la Fuente, J (corresponding author), Oklahoma State Univ, Dept Vet Pathobiol, Ctr Vet Hlth Sci, Stillwater, OK 74078 USA.
EM jose_delafuente@yahoo.com
CR Adipietro KA, 2012, PLOS GENET, V8, DOI 10.1371/journal.pgen.1002821
   Almazan C, 2005, VACCINE, V23, P4403, DOI 10.1016/j.vaccine.2005.04.012
   Almazan C, 2003, VACCINE, V21, P1492, DOI 10.1016/S0264-410X(02)00683-7
   Almazan C, 2012, VACCINE, V30, P265, DOI 10.1016/j.vaccine.2011.10.102
   Almazan C, 2010, PARASITOL RES, V106, P471, DOI 10.1007/s00436-009-1689-1
   Andersson SGE, 1998, TRENDS MICROBIOL, V6, P263, DOI 10.1016/S0966-842X(98)01312-2
   Antunes S, 2014, PARASITE VECTOR, V7, DOI 10.1186/1756-3305-7-42
   Ayllon N, 2015, PLOS GENET, V11, DOI 10.1371/journal.pgen.1005120
   Bensaci M, 2012, VACCINE, V30, P6040, DOI 10.1016/j.vaccine.2012.07.053
   Beuder B, 2008, NAT IMMUNOL, V9, P7, DOI 10.1038/ni0108-7
   Bonnay F, 2014, EMBO J, V33, P2349, DOI 10.15252/embj.201488456
   Brown CJ, 2011, CURR OPIN STRUC BIOL, V21, P441, DOI 10.1016/j.sbi.2011.02.005
   Busby AT, 2012, MED VET ENTOMOL, V26, P92, DOI 10.1111/j.1365-2915.2011.00973.x
   Canales M, 2009, PARASITOL RES, V105, P97, DOI 10.1007/s00436-009-1368-2
   Carpio Y, 2013, EXP PARASITOL, V135, P188, DOI 10.1016/j.exppara.2013.06.018
   Carpio Y, 2011, VACCINE, V29, P2810, DOI 10.1016/j.vaccine.2011.01.109
   Carreon D, 2012, VACCINE, V30, P273, DOI 10.1016/j.vaccine.2011.10.099
   Clemons AM, 2013, MOL BIOL CELL, V24, P1053, DOI 10.1091/mbc.E12-11-0841
   Contreras M, 2016, VACCINE, V34, P3010, DOI 10.1016/j.vaccine.2016.04.092
   Contreras M, 2015, TICKS TICK-BORNE DIS, V6, P820, DOI 10.1016/j.ttbdis.2015.07.010
   da Costa M, 2014, MALARIA J, V13, DOI 10.1186/1475-2875-13-470
   DasGupta R, 2005, SCIENCE, V308, P826, DOI 10.1126/science.1109374
   De la Fuente J, 2006, PARASITE IMMUNOL, V28, P275, DOI 10.1111/j.1365-3024.2006.00828.x
   de la Fuente J, 2013, TRANSBOUND EMERG DIS, V60, P172, DOI 10.1111/tbed.12146
   de la Fuente J., 2016, NOVA ACTA LEOPOLDINA, V411, P185, DOI DOI 10.1186/1471-2164-12-105
   de la Fuente J., 2014, BIOL TICKS, V2, P333
   de la Fuente J, 2006, PARASITOL RES, V100, P85, DOI 10.1007/s00436-006-0244-6
   de la Fuente J, 2006, VACCINE, V24, P4082, DOI 10.1016/j.vaccine.2006.02.046
   de la Fuente J, 2017, FRONT CELL INFECT MI, V7, DOI 10.3389/fcimb.2017.00114
   de la Fuente J, 2018, TICKS TICK-BORNE DIS, V9, P1354, DOI 10.1016/j.ttbdis.2018.04.001
   de la Fuente J, 2017, VACCINE, V35, P5089, DOI 10.1016/j.vaccine.2017.07.097
   de la Fuente J, 2016, PLOS PATHOG, V12, DOI 10.1371/journal.ppat.1005488
   de la Fuente J, 2015, EXPERT REV VACCINES, V14, P1367, DOI 10.1586/14760584.2015.1076339
   de la Fuente J, 2011, VET PARASITOL, V181, P17, DOI 10.1016/j.vetpar.2011.04.018
   de la Fuente J, 2010, VACCINE, V28, P1786, DOI 10.1016/j.vaccine.2009.12.007
   de la Fuente J, 2008, BMC GENOMICS, V9, DOI 10.1186/1471-2164-9-372
   DINGWALL C, 1988, J CELL BIOL, V107, P841, DOI 10.1083/jcb.107.3.841
   Driscoll TP, 2017, MBIO, V8, DOI [10.1128/mBio.00859-17, 10.1128/mbio.00859-17]
   EHRENBERG M, 1984, Q REV BIOPHYS, V17, P45, DOI 10.1017/S0033583500005254
   Estrada-Pena A, 2018, FRONT CELL INFECT MI, V8, DOI 10.3389/fcimb.2018.00265
   FELSENSTEIN J, 1985, EVOLUTION, V39, P783, DOI 10.1111/j.1558-5646.1985.tb00420.x
   Galindo RC, 2009, DEV COMP IMMUNOL, V33, P612, DOI 10.1016/j.dci.2008.11.002
   Giraldo-Calderon GI, 2015, NUCLEIC ACIDS RES, V43, pD707, DOI 10.1093/nar/gku1117
   Gonzalez K, 2005, 46 ANN DROS RES C SA, V46, p320B
   Goto A, 2008, NAT IMMUNOL, V9, P97, DOI 10.1038/ni1543
   Goto A, 2014, J BIOL CHEM, V289, P20470, DOI 10.1074/jbc.C114.553719
   Gregory T.R., 2005, ANIMAL GENOME SIZE D
   Gulia-Nuss M, 2016, NAT COMMUN, V7, DOI 10.1038/ncomms10507
   Hajdusek O, 2013, FRONT CELL INFECT MI, V3, DOI 10.3389/fcimb.2013.00026
   Harrington D, 2009, VACCINE, V27, P4056, DOI 10.1016/j.vaccine.2009.04.014
   Holm L, 2016, NUCLEIC ACIDS RES, V44, pW351, DOI 10.1093/nar/gkw357
   HOOGSTRAAL Harry., 1956, African Ixodoidea. VoI. I. Ticks of the Sudan (with special reference to Equatoria Province and with Preliminary Reviews of the Genera Boophilus, Margaropus, and Hyalomma).
   Horak I.G., 2018, IXODID TICKS ACARI I, VFirst, P767, DOI [10.1007/978-3-319-70642-9, DOI 10.1007/978-3-319-70642-9]
   Hou FJ, 2013, DEV COMP IMMUNOL, V41, P703, DOI 10.1016/j.dci.2013.08.005
   Ivics Z, 1997, CELL, V91, P501, DOI 10.1016/S0092-8674(00)80436-5
   Kasthuri SR, 2013, FISH SHELLFISH IMMUN, V35, P740, DOI 10.1016/j.fsi.2013.06.006
   Katoh K., 2017, BRIEF BIOINFORM, DOI [10.1093/bib/bbx108, DOI 10.1093/BIB/BBX108]
   Katoh K, 2013, MOL BIOL EVOL, V30, P772, DOI 10.1093/molbev/mst010
   Kim H, 2013, ANIM GENET, V44, P750, DOI 10.1111/age.12055
   Komiya Y, 2008, J BIOL CHEM, V283, P18753, DOI 10.1074/jbc.M802530200
   Koonin EV, 2005, ANNU REV GENET, V39, P309, DOI 10.1146/annurev.genet.39.073003.114725
   Krossa S, 2015, ONCOTARGET, V6
   Kumar B, 2017, VACCINE, V35, P5682, DOI 10.1016/j.vaccine.2017.08.049
   Kumar S, 2016, MOL BIOL EVOL, V33, P1870, DOI [10.1093/molbev/msw054, 10.1093/molbev/msv279]
   Kurland CG, 2007, BIOCHIMIE, V89, P1454, DOI 10.1016/j.biochi.2007.09.004
   Law MJ, 2006, NUCLEIC ACIDS RES, V34, P275, DOI 10.1093/nar/gkj436
   Leung SW, 2003, J BIOL CHEM, V278, P41947, DOI 10.1074/jbc.M307162200
   Liu N, 2016, DEV COMP IMMUNOL, V55, P80, DOI 10.1016/j.dci.2015.10.015
   Liu TX, 2015, DEV COMP IMMUNOL, V52, P17, DOI 10.1016/j.dci.2015.04.010
   Liu XL, 2017, J BIOL CHEM, V292, P5676, DOI 10.1074/jbc.M117.777110
   Liu YJ, 2016, DEV COMP IMMUNOL, V60, P41, DOI 10.1016/j.dci.2016.02.004
   Lu PY, 2016, EXP APPL ACAROL, V68, P113, DOI 10.1007/s10493-015-9987-z
   Macqueen D, 2009, DEV COMP IMMUNOL, V33, P877, DOI 10.1016/j.dci.2009.02.011
   Macqueen DJ, 2010, BIOCHEM BIOPH RES CO, V400, P599, DOI 10.1016/j.bbrc.2010.08.110
   Macqueen DJ, 2010, PHYSIOL GENOMICS, V42, P134, DOI 10.1152/physiolgenomics.00045.2010
   Macqueen DJ, 2009, BMC EVOL BIOL, V9, DOI 10.1186/1471-2148-9-34
   Maeda I, 2001, CURR BIOL, V11, P171, DOI 10.1016/S0960-9822(01)00052-5
   Makkerh JPS, 1996, CURR BIOL, V6, P1025, DOI 10.1016/S0960-9822(02)00648-6
   Mans BJ, 2016, TICKS TICK-BORNE DIS, V7, P509, DOI 10.1016/j.ttbdis.2016.02.002
   Manzano-Roman R, 2015, VACCINE, V33, P1046, DOI 10.1016/j.vaccine.2015.01.015
   Manzano-Roman R, 2012, VET PARASITOL, V185, P248, DOI 10.1016/j.vetpar.2011.10.032
   Marshall A, 2008, EXP CELL RES, V314, P1013, DOI 10.1016/j.yexcr.2008.01.004
   Medzhitov R, 1997, CURR OPIN IMMUNOL, V9, P4, DOI 10.1016/S0952-7915(97)80152-5
   Merino O, 2013, VACCINE, V31, P5889, DOI 10.1016/j.vaccine.2013.09.037
   Merino O, 2013, FRONT CELL INFECT MI, V3, DOI 10.3389/fcimb.2013.00030
   Merino O, 2011, VACCINE, V29, P8575, DOI 10.1016/j.vaccine.2011.09.023
   Merino O, 2011, VACCINE, V29, P2248, DOI 10.1016/j.vaccine.2011.01.050
   Mobley CB, 2014, J INT SOC SPORT NUTR, V11, DOI 10.1186/1550-2783-11-38
   Morel P. C, 2003, TIQUES AFRIQUE BASSI, P1342
   Moreno-Cid JA, 2013, VACCINE, V31, P1187, DOI 10.1016/j.vaccine.2012.12.073
   Moreno-Cid JA, 2010, VACCINE, V29, P77, DOI 10.1016/j.vaccine.2010.10.011
   Naranjo V, 2013, PLOS ONE, V8, DOI 10.1371/journal.pone.0065915
   Nowak Scott J, 2012, Bioarchitecture, V2, P209, DOI 10.4161/bioa.22907
   Nowak SJ, 2012, PLOS GENET, V8, DOI 10.1371/journal.pgen.1002547
   Olds CL, 2016, PARASITE VECTOR, V9, DOI 10.1186/s13071-016-1774-0
   Orengo CA, 2005, ANNU REV BIOCHEM, V74, P867, DOI 10.1146/annurev.biochem.74.082803.133029
   Pavithiran A, 2018, FISH SHELLFISH IMMUN, V74, P584, DOI 10.1016/j.fsi.2018.01.025
   Pena-Rangel MT, 2002, GENETICS, V160, P1035
   Prudencio CR, 2010, VACCINE, V28, P5398, DOI 10.1016/j.vaccine.2010.06.021
   Qu FF, 2014, FISH SHELLFISH IMMUN, V41, P455, DOI 10.1016/j.fsi.2014.09.029
   Rahman MK, 2018, INSECTS, V9, DOI 10.3390/insects9020039
   Richardson JM, 2009, CELL, V138, P1096, DOI 10.1016/j.cell.2009.07.012
   Rioualen C, 2017, PLOS ONE, V12, DOI 10.1371/journal.pone.0185400
   Salerno MS, 2009, EXP CELL RES, V315, P2012, DOI 10.1016/j.yexcr.2009.04.014
   Sasaki M, 2017, BMC EVOL BIOL, V17, DOI 10.1186/s12862-017-0991-2
   Sasaki Seiki, 2009, BMC Res Notes, V2, P131, DOI 10.1186/1756-0500-2-131
   Schetters T, 2016, PARASITE VECTOR, V9, DOI 10.1186/s13071-016-1386-8
   Shakya M, 2014, VACCINE, V32, P3488, DOI 10.1016/j.vaccine.2014.04.053
   Shaw DK, 2017, NAT COMMUN, V8, DOI 10.1038/ncomms14401
   Smith A, 2009, EXP APPL ACAROL, V47, P71, DOI 10.1007/s10493-008-9195-1
   Sonenshine DE, 2006, TRENDS PARASITOL, V22, P550, DOI 10.1016/j.pt.2006.09.003
   Staley JT, 2017, OPEN BIOL, V7, DOI 10.1098/rsob.170041
   Sun WQ, 2016, INT J BIOCHEM CELL B, V79, P298, DOI 10.1016/j.biocel.2016.08.032
   Tartey S, 2015, J IMMUNOL, V195, P519, DOI 10.4049/jimmunol.1500373
   Tartey S, 2014, EMBO J, V33, P2332, DOI 10.15252/embj.201488447
   Torina A, 2014, PARASITE VECTOR, V7, DOI 10.1186/1756-3305-7-10
   Valenzuela-Munoz V, 2014, FISH SHELLFISH IMMUN, V36, P428, DOI 10.1016/j.fsi.2013.12.019
   Villar M, 2017, EXPERT REV PROTEOMIC, V14, P211, DOI 10.1080/14789450.2017.1284590
   Voigt F, 2016, NAT COMMUN, V7, DOI 10.1038/ncomms11126
   Wan FY, 2010, CELL RES, V20, P24, DOI 10.1038/cr.2009.137
   Wang ML, 2011, P NATL ACAD SCI USA, V108, P11954, DOI 10.1073/pnas.1017361108
   Watanabe Naoto, 2011, BMC Res Notes, V4, P10, DOI 10.1186/1756-0500-4-10
   Wolf YI, 2013, BIOESSAYS, V35, P829, DOI 10.1002/bies.201300037
   Xue XL, 2014, FISH SHELLFISH IMMUN, V36, P435, DOI 10.1016/j.fsi.2013.12.021
   Yan J, 2013, FISH SHELLFISH IMMUN, V35, P564, DOI 10.1016/j.fsi.2013.05.020
   Yang CG, 2013, BMC MOL BIOL, V14, DOI 10.1186/1471-2199-14-10
   Yang CG, 2011, FISH SHELLFISH IMMUN, V30, P1031, DOI 10.1016/j.fsi.2011.01.028
   Zanesi N, 2013, BLOOD, V121, P4355, DOI 10.1182/blood-2013-02-486035
   Zhang Y, 2008, BMC BIOINFORMATICS, V9, DOI 10.1186/1471-2105-9-40
   Zivkovic Z, 2010, BMC GENOMICS, V11, DOI 10.1186/1471-2164-11-186
   Zivkovic Z, 2010, BMC IMMUNOL, V11, DOI 10.1186/1471-2172-11-7
NR 131
TC 34
Z9 35
PD NOV 13
PY 2018
VL 9
AR 1612
DI 10.3389/fphys.2018.01612
WC Physiology
UT WOS:000450038800004
DA 2022-10-08
ER

PT J
AU Nijhof, AM
   Taoufik, A
   de la Fuente, J
   Kocan, KM
   de Vries, E
   Jongejan, F
AF Nijhof, Ard M.
   Taoufik, Amar
   de la Fuente, Jose
   Kocan, Katherine M.
   de Vries, Erik
   Jongejan, Frans
TI Gene silencing of the tick protective antigens, Bm86, Bm91 and
   subolesin, in the one-host tick Boophilus microplus by RNA interference
SO INTERNATIONAL JOURNAL FOR PARASITOLOGY
DT Article
DE Bm86; Bm91; subolesin; RNAi; Boophilus microplus; one-host tick
ID TRANSMEMBRANE PROTEIN SID-1; CATTLE-TICK; AMBLYOMMA-AMERICANUM;
   ANAPLASMA-MARGINALE; CONCEALED ANTIGEN; SYSTEMIC RNAI; INFESTATIONS;
   IXODIDAE; DSRNA; ACARI
AB The use of RNA interference (RNAi) to assess gene function has been demonstrated in several three-host tick species but adaptation of RNAi to the one-host tick, Boophilus microplus, has not been reported. We evaluated the application of RNAi in B. microplus and the effect of gene silencing on three tick-protective antigens: Bm86, Bm91 and subolesin. Gene-specific double-stranded (dsRNA) was injected into two tick stages, freshly molted unfed and engorged females, and specific gene silencing was confirmed by real time PCR. Gene silencing occurred in injected unfed females after they were allowed to feed. Injection of dsRNA into engorged females caused gene silencing in the subsequently oviposited eggs and larvae that hatched from these eggs, but not in adults that developed from these larvae. dsRNA injected into engorged females could be detected by quantitative real-time RT-PCR in eggs 14 days from the beginning of oviposition, demonstrating that unprocessed dsRNA was incorporated in the eggs. Eggs produced by engorged females injected with subolesin dsRNA were abnormal, suggesting that subolesin may play a role in embryonic development. The injection of dsRNA into engorged females to obtain gene-specific silencing in eggs and larvae is a novel method which can be used to study gene function in tick embryogenesis. (c) 2006 Australian Society for Parasitology Inc. Published by Elsevier Ltd. All rights reserved.
C1 Univ Utrecht, Fac Vet Med, Utrecht Ctr Tick Borne Dis, Dept Immunol & Infect Dis, NL-3584 CL Utrecht, Netherlands.
   Oklahoma State Univ, Ctr Vet Hlth Sci, Dept Vet Pathobiol, Stillwater, OK 74078 USA.
   Inst Invest Recursos Cinget, IREC, CSIC, UCLM,JCCM, Ciudad Real 13071, Spain.
   Univ Pretoria, Fac Vet Sci, Dept Vet Trop Dis, ZA-0110 Onderstepoort, South Africa.
C3 Utrecht University; Oklahoma State University System; Oklahoma State
   University - Stillwater; Consejo Superior de Investigaciones Cientificas
   (CSIC); CSIC - Instituto de Investigacion en Recursos Cinegeticos
   (IREC); Universidad de Castilla-La Mancha; University of Pretoria
RP Nijhof, AM (corresponding author), Univ Utrecht, Fac Vet Med, Utrecht Ctr Tick Borne Dis, Dept Immunol & Infect Dis, Yalelaan 1, NL-3584 CL Utrecht, Netherlands.
EM A.Nijhof@vet.uu.nl
CR Aljamali MN, 2003, INSECT MOL BIOL, V12, P299, DOI 10.1046/j.1365-2583.2003.00416.x
   Almazan C, 2005, VACCINE, V23, P5294, DOI 10.1016/j.vaccine.2005.08.004
   Almazan C, 2005, VACCINE, V23, P4403, DOI 10.1016/j.vaccine.2005.04.012
   Almazan C, 2003, VACCINE, V21, P1492, DOI 10.1016/S0264-410X(02)00683-7
   BECHARA GH, 1988, BRAZ J MED BIOL RES, V21, P479
   Brayton KA, 2005, P NATL ACAD SCI USA, V102, P844, DOI 10.1073/pnas.0406656102
   de la Fuente J, 2005, PARASITOL RES, V96, P137, DOI 10.1007/s00436-005-1351-5
   de la Fuente J, 2006, PARASITOL RES, V100, P85, DOI 10.1007/s00436-006-0244-6
   de la Fuente J, 2006, VACCINE, V24, P4082, DOI 10.1016/j.vaccine.2006.02.046
   de la Fuente J, 2006, PARASITOL RES, V99, P108, DOI 10.1007/s00436-006-0132-0
   de la Fuente Jose, 2003, Expert Rev Vaccines, V2, P583
   De Vos S, 2001, EXP APPL ACAROL, V25, P245, DOI 10.1023/A:1010609007009
   Diehl PA., 1982, PHYSL TICKS, P277
   Dong Y, 2005, BMC BIOTECHNOL, V5, DOI 10.1186/1472-6750-5-25
   Estrada-Pena A, 2006, EXP APPL ACAROL, V38, P219, DOI 10.1007/s10493-006-0003-5
   Feinberg EH, 2003, SCIENCE, V301, P1545, DOI 10.1126/science.1087117
   Fragoso H, 1998, VACCINE, V16, P1990, DOI 10.1016/S0264-410X(98)00116-9
   GOUGH JM, 1993, J PARASITOL, V79, P900, DOI 10.2307/3283728
   Grabarek JB, 2002, GENESIS, V32, P269, DOI 10.1002/gene.10076
   Guerrero FD, 2006, J MED ENTOMOL, V43, P9, DOI 10.1603/0022-2585(2006)043[0009:SANTGT]2.0.CO;2
   Guerrero FD, 2005, INSECT BIOCHEM MOLEC, V35, P585, DOI 10.1016/j.ibmb.2005.01.020
   JARMEY JM, 1995, INSECT BIOCHEM MOLEC, V25, P969, DOI 10.1016/0965-1748(95)00038-W
   Karim S, 2005, BIOCHEM BIOPH RES CO, V334, P1336, DOI 10.1016/j.bbrc.2005.07.036
   Karim S, 2004, INSECT BIOCHEM MOLEC, V34, P407, DOI 10.1016/j.ibmb.2004.01.005
   Li AY, 2003, J MED ENTOMOL, V40, P482, DOI 10.1603/0022-2585-40.4.482
   Liu JD, 2004, SCIENCE, V305, P1437, DOI 10.1126/science.1102513
   Miyoshi K, 2005, GENE DEV, V19, P2837, DOI 10.1101/gad.1370605
   Miyoshi T, 2004, J VET MED SCI, V66, P1471, DOI 10.1292/jvms.66.1471
   Murrell A, 2003, SYST PARASITOL, V56, P169, DOI 10.1023/B:SYPA.0000003802.36517.a0
   Narasimhan S, 2004, P NATL ACAD SCI USA, V101, P1141, DOI 10.1073/pnas.0307669100
   Pal U, 2004, CELL, V119, P457, DOI 10.1016/j.cell.2004.10.027
   Pipano E, 2003, EXP APPL ACAROL, V29, P141, DOI 10.1023/A:1024246903197
   Ramamoorthi N, 2005, NATURE, V436, P573, DOI 10.1038/nature03812
   RIDING GA, 1994, J IMMUNOL, V153, P5158
   Saito KC, 2005, VET PARASITOL, V129, P299, DOI 10.1016/j.vetpar.2004.09.020
   Samish M, 2004, PARASITOLOGY, V129, pS389, DOI 10.1017/S0031182004005219
   Seixas A, 2003, PARASITOLOGY, V126, P155, DOI 10.1017/S0031182002002731
   Soares CAG, 2005, INSECT MOL BIOL, V14, P443, DOI 10.1111/j.1365-2583.2005.00575.x
   SUKUMARAN B, 2006, J EXP MED
   Tavernarakis N, 2000, NAT GENET, V24, P180, DOI 10.1038/72850
   Wargelius A, 1999, BIOCHEM BIOPH RES CO, V263, P156, DOI 10.1006/bbrc.1999.1343
   Willadsen P, 1996, PARASITE IMMUNOL, V18, P241, DOI 10.1046/j.1365-3024.1996.d01-90.x
   Willadsen P, 2004, PARASITOLOGY, V129, pS367, DOI 10.1017/S0031182003004657
   WILLADSEN P, 1989, J IMMUNOL, V143, P1346
   Winston WM, 2002, SCIENCE, V295, P2456, DOI 10.1126/science.1068836
NR 45
TC 75
Z9 80
PD MAY
PY 2007
VL 37
IS 6
BP 653
EP 662
DI 10.1016/j.ijpara.2006.11.005
WC Parasitology
UT WOS:000246047300009
DA 2022-10-08
ER

PT J
AU de la Fuente, J
   Almazan, C
   Blouin, EF
   Naranjo, V
   Kocan, KM
AF de la Fuente, Jose
   Almazan, Consuelo
   Blouin, Edmour F.
   Naranjo, Victoria
   Kocan, Katherine M.
TI Reduction of tick infections with Anaplasma marginale and
   A-phagocytophilum by targeting the tick protective antigen subolesin
SO PARASITOLOGY RESEARCH
DT Article
ID RICKETTSIALES; EXPRESSION; GENE; IDENTIFICATION; IXODIDAE; HUMANS;
   AGENT; CELLS; ACARI; 4D8
AB Subolesin was recently shown by both gene silencing and immunization with the recombinant protein to protect against tick infestations, and to cause reduced tick survival and degeneration of gut and salivary gland tissues. In this research, we extended these studies by testing whether targeting subolesin by RNAi or vaccination interfered with the ability of ticks to become infected with two tick-borne pathogens, Anaplasma marginale which causes bovine anaplasmosis and Anaplasma phagocytophilum, the causative agent of human granulocytin anaplasmosis. For the A. marginale studies, Dermacentor variabilis males were injected with subolesin dsRNA or saline and then were allowed to feed on cattle with ascending rickettsemias, while for the A. phagocytophilum studies, mice were immunized with the recombinant subolesin protein, infected with the pathogen and then infested with larval Ixodes scapularis. Tick infections were determined by quantitative polymerase chain reaction of gut and salivary gland tissues. In both experimental approaches, tick infections were significantly reduced. These results suggest that subolesin appears to be a candidate vaccine antigen that may contribute to control of multiple tick species and the reduction of tick-borne pathogens.
C1 Oklahoma State Univ, Ctr Vet Hlth Sci, Stillwater, OK 74078 USA.
   UCLM, JCCM, CSIC, IREC,Inst Invest Recursos Cineget, Ciudad Real 13071, Spain.
C3 Oklahoma State University System; Oklahoma State University -
   Stillwater; Consejo Superior de Investigaciones Cientificas (CSIC); CSIC
   - Instituto de Investigacion en Recursos Cinegeticos (IREC); Universidad
   de Castilla-La Mancha
RP de la Fuente, J (corresponding author), Oklahoma State Univ, Ctr Vet Hlth Sci, 250 McElroy Hall, Stillwater, OK 74078 USA.
EM jose_delafuente@yahoo.com
CR Almazan C, 2005, VACCINE, V23, P5294, DOI 10.1016/j.vaccine.2005.08.004
   Almazan C, 2005, VACCINE, V23, P4403, DOI 10.1016/j.vaccine.2005.04.012
   Almazan C, 2003, VACCINE, V21, P1492, DOI 10.1016/S0264-410X(02)00683-7
   Almazan C, 2003, GENE THER MOL BIOL, V7, P43
   Asanovich KM, 1997, J INFECT DIS, V176, P1029, DOI 10.1086/516529
   De la Fuente J, 2006, PARASITE IMMUNOL, V28, P275, DOI 10.1111/j.1365-3024.2006.00828.x
   De la Fuente J, 2006, BIOCHEM BIOPH RES CO, V344, P332, DOI 10.1016/j.bbrc.2006.03.109
   de la Fuente J, 2005, PARASITOL RES, V96, P137, DOI 10.1007/s00436-005-1351-5
   de la Fuente J, 2005, CELL MICROBIOL, V7, P549, DOI 10.1111/j.1462-5822.2004.00485.x
   de la Fuente J, 2005, J CLIN MICROBIOL, V43, P1309, DOI 10.1128/JCM.43.3.1309-1317.2005
   de la Fuente J, 2001, INT J PARASITOL, V31, P1705, DOI 10.1016/S0020-7519(01)00287-9
   de la Fuente J, 2002, CLIN DIAGN LAB IMMUN, V9, P658, DOI 10.1128/CDLI.9.3.658-668.2002
   de la Fuente J, 2006, VACCINE, V24, P4082, DOI 10.1016/j.vaccine.2006.02.046
   de la Fuente J, 2006, PARASITOL RES, V99, P108, DOI 10.1007/s00436-006-0132-0
   de la Fuente Jose, 2003, Expert Rev Vaccines, V2, P583
   Estrada-Pena A, 1999, EXP APPL ACAROL, V23, P685, DOI 10.1023/A:1006241108739
   Gomes-Solecki MJC, 2006, VACCINE, V24, P4440, DOI 10.1016/j.vaccine.2005.08.089
   Goodman JL, 1996, NEW ENGL J MED, V334, P209, DOI 10.1056/NEJM199601253340401
   Kocan KM, 2005, J MED ENTOMOL, V42, P864, DOI 10.1603/0022-2585(2005)042[0864:CTFSFS]2.0.CO;2
   Kocan KM, 2004, PARASITOLOGY, V129, pS285, DOI 10.1017/S0031182003004700
   KOCAN KM, 1992, AM J VET RES, V53, P499
   KOCAN KM, 1980, AM J VET RES, V41, P1966
   KOCAN KM, 1992, J MED ENTOMOL, V29, P657, DOI 10.1093/jmedent/29.4.657
   Labuda M, 2006, PLOS PATHOG, V2, P251, DOI 10.1371/journal.ppat.0020027
   Pal U, 2004, CELL, V119, P457, DOI 10.1016/j.cell.2004.10.027
   Parola P, 2001, CLIN MICROBIOL INFEC, V7, P80, DOI 10.1046/j.1469-0691.2001.00200.x
   Telford SR, 1996, P NATL ACAD SCI USA, V93, P6209, DOI 10.1073/pnas.93.12.6209
   Tsao JI, 2004, P NATL ACAD SCI USA, V101, P18159, DOI 10.1073/pnas.0405763102
   Willadsen P, 2004, PARASITOLOGY, V129, pS367, DOI 10.1017/S0031182003004657
NR 29
TC 81
Z9 84
PD DEC
PY 2006
VL 100
IS 1
BP 85
EP 91
DI 10.1007/s00436-006-0244-6
WC Parasitology
UT WOS:000242149800011
DA 2022-10-08
ER

PT J
AU Kocan, KM
   Manzano-Roman, R
   de la Fuente, J
AF Kocan, Katherine M.
   Manzano-Roman, Raul
   de la Fuente, Jose
TI Transovarial silencing of the subolesin gene in three-host ixodid tick
   species after injection of replete females with subolesin dsRNA
SO PARASITOLOGY RESEARCH
DT Article
ID RNA INTERFERENCE; PROTECTIVE ANTIGENS; RESEARCH AGENDA; IDENTIFICATION;
   INFESTATIONS; EXPRESSION; THOUGHTS; 4D8
AB RNA interference (RNAi) has become the most powerful experimental tool for the study of gene function in ticks. Subolesin, initially called 4D8, was found to be protective against tick infestations when used as a vaccine and was shown to be highly conserved among ixodid tick species at the nucleotide and protein levels. RNAi caused systemic silencing of subolesin and demonstrated that this protein is involved in regulation of tick feeding, reproduction, and development. Recently, these results were extended to the one-host tick Rhipicephalus (Boophilus) microplus in which injection of dsRNA into replete females resulted in transovarial silencing of subolesin expression in eggs and larvae. Herein, we report transovarial silencing of subolesin by RNAi in the three-host ticks, Amblyomma americanum, Dermacentor variabilis, and Ixodes scapularis. Silencing of subolesin expression by RNAi in these tick species also affected subolesin expression in eggs and larvae. Transovarial RNAi appears to be a common mechanism in ixodid ticks and provides a simple method for the rapid characterization of tick genes involved in oviposition, embryogenesis, and larval development.
C1 Oklahoma State Univ, Ctr Vet Hlth Sci, Dept Vet Pathobiol, Stillwater, OK 74078 USA.
   Univ Castilla La Mancha, JCCM, IREC, Inst Invest Recursos Cineget, E-13071 Ciudad Real, Spain.
C3 Oklahoma State University System; Oklahoma State University -
   Stillwater; Consejo Superior de Investigaciones Cientificas (CSIC); CSIC
   - Instituto de Investigacion en Recursos Cinegeticos (IREC); Universidad
   de Castilla-La Mancha
RP de la Fuente, J (corresponding author), Oklahoma State Univ, Ctr Vet Hlth Sci, Dept Vet Pathobiol, 250 McElroy Hall, Stillwater, OK 74078 USA.
EM jose_delafuente@yahoo.com
CR Aljamali MN, 2002, EXP APPL ACAROL, V28, P89, DOI 10.1023/A:1025346131903
   Almazan C, 2005, VACCINE, V23, P4403, DOI 10.1016/j.vaccine.2005.04.012
   Almazan C, 2003, VACCINE, V21, P1492, DOI 10.1016/S0264-410X(02)00683-7
   De la Fuente J, 2006, PARASITE IMMUNOL, V28, P275, DOI 10.1111/j.1365-3024.2006.00828.x
   De la Fuente J, 2006, BIOCHEM BIOPH RES CO, V344, P332, DOI 10.1016/j.bbrc.2006.03.109
   de la Fuente J, 2005, PARASITOL RES, V96, P137, DOI 10.1007/s00436-005-1351-5
   de la Fuente J, 2006, PARASITOL RES, V100, P85, DOI 10.1007/s00436-006-0244-6
   de la Fuente J, 2006, VACCINE, V24, P4082, DOI 10.1016/j.vaccine.2006.02.046
   de la Fuente J, 2006, PARASITOL RES, V99, P108, DOI 10.1007/s00436-006-0132-0
   Fire A, 1998, NATURE, V391, P806, DOI 10.1038/35888
   NIJHOF AM, 2007, IN PRESS INT J PARAS
   Parola P, 2001, CLIN MICROBIOL INFEC, V7, P80, DOI 10.1046/j.1469-0691.2001.00200.x
   Peter RJ, 2005, VET PARASITOL, V132, P205, DOI 10.1016/j.vetpar.2005.07.004
   Sonenshine DE, 2006, TRENDS PARASITOL, V22, P550, DOI 10.1016/j.pt.2006.09.003
   Vastenhouw NL, 2006, NATURE, V442, P882, DOI 10.1038/442882a
   Willadsen P, 2006, VET PARASITOL, V138, P161, DOI 10.1016/j.vetpar.2006.01.050
NR 16
TC 46
Z9 48
PD MAY
PY 2007
VL 100
IS 6
BP 1411
EP 1415
DI 10.1007/s00436-007-0483-1
WC Parasitology
UT WOS:000246182500036
DA 2022-10-08
ER

PT J
AU Mangold, AJ
   Galindo, RC
   de la Fuente, J
AF Mangold, Atilio J.
   Galindo, Ruth C.
   de la Fuente, Jose
TI Response to the commentary of D. Macqueen on: Galindo RC, Doncel-Perez
   E, Zivkovic Z, Naranjo V, Gortazar C, Mangold AJ, et al. Tick subolesin
   is an ortholog of the akirins described in insects and vertebrates [Dev.
   Comp. Immunol. 33 (2009) 612-617]
SO DEVELOPMENTAL AND COMPARATIVE IMMUNOLOGY
DT Letter
DE Subolesin; Akirin; Tick
C1 [de la Fuente, Jose] Oklahoma State Univ, Ctr Vet Hlth Sci, Dept Vet Pathobiol, Stillwater, OK 74078 USA.
   [Mangold, Atilio J.] Inst Nacl Tecnol Agropecuaria, Estac Expt Agropecuaria Rafaela, RA-2300 Rafaela, Santa Fe, Argentina.
   [Galindo, Ruth C.; de la Fuente, Jose] CSIC UCLM JCCM, Inst Invest Recursos Cineget IREC, Ciudad Real 13005, Spain.
C3 Oklahoma State University System; Oklahoma State University -
   Stillwater; Instituto Nacional de Tecnologia Agropecuaria (INTA);
   Consejo Superior de Investigaciones Cientificas (CSIC); CSIC - Instituto
   de Investigacion en Recursos Cinegeticos (IREC); Universidad de
   Castilla-La Mancha
RP de la Fuente, J (corresponding author), Oklahoma State Univ, Ctr Vet Hlth Sci, Dept Vet Pathobiol, Stillwater, OK 74078 USA.
EM jose_delafuente@yahoo.com
CR de la Fuente J, 2006, VACCINE, V24, P4082, DOI 10.1016/j.vaccine.2006.02.046
   Galindo RC, 2009, DEV COMP IMMUNOL, V33, P612, DOI 10.1016/j.dci.2008.11.002
   Goto A, 2008, NAT IMMUNOL, V9, P97, DOI 10.1038/ni1543
   Hall T.A., 1999, NUCL ACIDS S SERIES, V41, P95, DOI DOI 10.14601/PHYTOPATHOL_MEDITERR-14998U1.29
   Macqueen DJ, 2009, BMC EVOL BIOL, V9, DOI 10.1186/1471-2148-9-34
NR 5
TC 14
Z9 14
PY 2009
VL 33
IS 7
BP 878
EP 879
DI 10.1016/j.dci.2009.02.010
WC Fisheries; Immunology; Veterinary Sciences; Zoology
UT WOS:000266152600011
DA 2022-10-08
ER

PT J
AU Sultana, H
   Patel, U
   Sonenshine, DE
   Neelakanta, G
AF Sultana, Hameeda
   Patel, Unnati
   Sonenshine, Daniel E.
   Neelakanta, Girish
TI Identification and comparative analysis of subolesin/akirin ortholog
   from Ornithodoros turicata ticks
SO PARASITES & VECTORS
DT Article
DE Subolesin; Anti-vector vaccine; Phylogenetic analysis; Relapsing fever;
   Nucleotide and amino acid sequence alignment; Gene expression;
   Post-translational modifications
ID IXODES-SCAPULARIS TICKS; BOOPHILUS-MICROPLUS; PROTECTIVE ANTIGENS;
   IN-VIVO; BM86; GENE; PHOSPHORYLATION; INFESTATIONS; VACCINATION; CATTLE
AB Background: Subolesin is an evolutionary conserved molecule in diverse arthropod species that play an important role in the regulation of genes involved in immune responses, blood digestion, reproduction and development. In this study, we have identified a subolesin ortholog from soft ticks Ornithodoros turicata, the vector of the relapsing fever spirochete in the United States.
   Methods: Uninfected fed or unfed O. turicata ticks were used throughout this study. The subolesin mRNA was amplified by reverse transcription polymerase chain reaction (RT-PCR) and sequenced. Quantitative-real time PCR (QRT-PCR) was performed to evaluate subolesin mRNA levels at different O. turicata developmental stages and from salivary glands and gut tissues. Bioinformatics and comparative analysis was performed to predict potential post-translational modifications in O. turicata subolesin amino-acid sequences.
   Results: Our study reveals that O. turicata subolesin gene expression is developmentally regulated, where; adult ticks expressed significantly higher levels in comparison to the larvae or nymphal ticks. Expression of subolesin was evident in both unfed and fed ticks and in the salivary glands and midgut tissues. The expression of subolesin transcripts varied in fed ticks with peak levels at day 14 post-feeding. Phylogenetic analysis revealed that O. turicata subolesin showed a high degree of sequence conservation with subolesin's from other soft and hard ticks. Bioinformatics and comparative analysis predicted that O. turicata subolesin carry three Protein kinase C and one Casein kinase II phosphorylation sites. However, no myristoylation or glycosylation sites were evident in the O. turicata subolesin sequence.
   Conclusion: Our study provides important insights in recognizing subolesin as a conserved potential candidate for the development of a broad-spectrum anti-vector vaccine to control not only ticks but also several other arthropods that transmit diseases to humans and animals.
C1 [Sultana, Hameeda; Neelakanta, Girish] Old Dominion Univ, Coll Sci, Ctr Mol Med, Norfolk, VA 23529 USA.
   [Sultana, Hameeda; Patel, Unnati; Sonenshine, Daniel E.; Neelakanta, Girish] Old Dominion Univ, Dept Biol Sci, Norfolk, VA 23529 USA.
C3 Old Dominion University; Old Dominion University
RP Neelakanta, G (corresponding author), Old Dominion Univ, Coll Sci, Ctr Mol Med, Norfolk, VA 23529 USA.
EM gneelaka@odu.edu
CR Almazan C, 2005, VACCINE, V23, P4403, DOI 10.1016/j.vaccine.2005.04.012
   Almazan C, 2003, VACCINE, V21, P1492, DOI 10.1016/S0264-410X(02)00683-7
   Almazan C, 2010, PARASITOL RES, V106, P471, DOI 10.1007/s00436-009-1689-1
   Anderson JF, 2008, INFECT DIS CLIN N AM, V22, P195, DOI 10.1016/j.idc.2007.12.006
   Brameier M, 2007, BIOINFORMATICS, V23, P1159, DOI 10.1093/bioinformatics/btm066
   Burgdorfer W, 1956, EXP PARASITOL, V5, P57
   Canales M, 2009, PARASITOL RES, V105, P97, DOI 10.1007/s00436-009-1368-2
   Carreon D, 2012, VACCINE, V30, P273, DOI 10.1016/j.vaccine.2011.10.099
   Comer AR, 1998, MOL CELL BIOL, V18, P152, DOI 10.1128/MCB.18.1.152
   Cutler SJ, 2009, CLIN MICROBIOL INFEC, V15, P400, DOI 10.1111/j.1469-0691.2009.02819.x
   Davis GE, 1941, PUBLIC HEALTH REP, V56, P1799, DOI 10.2307/4583854
   de la Fuente J, 2000, VET PARASITOL, V92, P209, DOI 10.1016/S0304-4017(00)00308-3
   de la Fuente J, 2005, PARASITOL RES, V96, P137, DOI 10.1007/s00436-005-1351-5
   de la Fuente J, 2013, TRANSBOUND EMERG DIS, V60, P172, DOI 10.1111/tbed.12146
   de la Fuente J, 2006, VACCINE, V24, P4082, DOI 10.1016/j.vaccine.2006.02.046
   de la Fuente J, 2008, BMC GENOMICS, V9, DOI 10.1186/1471-2164-9-372
   ELAD D, 1995, VACCINE, V13, P83, DOI 10.1016/0264-410X(95)80016-7
   Estrada-Pena A, 1999, EXP APPL ACAROL, V23, P685, DOI 10.1023/A:1006241108739
   Farazi TA, 2001, J BIOL CHEM, V276, P39501, DOI 10.1074/jbc.R100042200
   Garcia-Garcia JC, 1999, EXP APPL ACAROL, V23, P883, DOI 10.1023/A:1006270615158
   George JE, 2008, TICKS: BIOLOGY, DISEASE AND CONTROL, P408, DOI 10.1017/CBO9780511551802.019
   Harrington D, 2009, VACCINE, V27, P4056, DOI 10.1016/j.vaccine.2009.04.014
   Horak IG, 2002, EXP APPL ACAROL, V28, P27, DOI 10.1023/A:1025381712339
   Mahesh G, 2014, J BIOL CHEM, V289, P19681, DOI 10.1074/jbc.M114.568493
   Manzano-Roman R, 2012, VET PARASITOL, V185, P248, DOI 10.1016/j.vetpar.2011.10.032
   Moreno-Cid JA, 2010, VACCINE, V29, P77, DOI 10.1016/j.vaccine.2010.10.011
   Neelakanta G, 2010, J CLIN INVEST, V120, P3179, DOI 10.1172/JCI42868
   Odongo D, 2007, VACCINE, V25, P1287, DOI 10.1016/j.vaccine.2006.09.085
   Olsen JV, 2006, CELL, V127, P635, DOI 10.1016/j.cell.2006.09.026
   Popara M, 2013, VACCINE, V31, P4728, DOI 10.1016/j.vaccine.2013.08.031
   Sonenshine Daniel E., 2014, P3
   Sonenshine DE, 2005, TICK-BORNE DISEASES OF HUMANS, P12
   Sossai S, 2005, EXP APPL ACAROL, V37, P199, DOI 10.1007/s10493-005-3262-7
   Sultana H, 2010, J EXP MED, V207, P1727, DOI 10.1084/jem.20100276
   Valle MR, 2004, EXP APPL ACAROL, V34, P375, DOI 10.1007/s10493-004-1389-6
   Willadsen P, 1996, PARASITE IMMUNOL, V18, P241, DOI 10.1046/j.1365-3024.1996.d01-90.x
NR 36
TC 8
Z9 8
PD FEB 28
PY 2015
VL 8
AR 132
DI 10.1186/s13071-015-0749-x
WC Parasitology; Tropical Medicine
UT WOS:000351904100001
DA 2022-10-08
ER

PT J
AU Merino, O
   Almazan, C
   Canales, M
   Villar, M
   Moreno-Cid, JA
   Galindo, RC
   de la Fuente, J
AF Merino, Octavio
   Almazan, Consuelo
   Canales, Mario
   Villar, Margarita
   Moreno-Cid, Juan A.
   Galindo, Ruth C.
   de la Fuente, Jose
TI Targeting the tick protective antigen subolesin reduces vector
   infestations and pathogen infection by Anaplasma marginale and Babesia
   bigemina
SO VACCINE
DT Article
DE Vector; Cattle tick; Boophilus; Vaccine; RNA interference; Subolesin;
   Akirin
ID RHIPICEPHALUS BOOPHILUS MICROPLUS; RNA INTERFERENCE; GENE; EXPRESSION;
   VACCINE; CATTLE; IDENTIFICATION; ORTHOLOG; IXODIDAE; AKIRINS
AB The ultimate goal of vector vaccines is the control of vector infestations while reducing pathogen infection and transmission to protect against the many diseases caused by vector-borne pathogens. Previously (Vaccine 201129:2248-2254), we demonstrated that subolesin vaccination and release of tick larvae after subolesin knockdown by RNA interference (RNAi) were effective for the control of cattle tick, Rhipicephalus (Boophilus) microplus infestations in cattle. In this study, we used the fact that these animals were naturally infected with Anaplasma marginate and Babesia bigemina to evaluate the effect of subolesin vaccination and gene knockdown on tick infection by these cattle tick-transmitted pathogens. Ticks fed on vaccinated cattle had lower subolesin mRNA levels when compared to controls, resembling RNAi results. A. marginate and B. bigemina infection was determined by PCR and decreased by 98% and 99%, respectively in ticks fed on vaccinated cattle and by 97% and 99%, respectively after subolesin knockdown. These results demonstrated that targeting subolesin expression by vaccination or RNAi results in lower subolesin mRNA and pathogen infection levels, probably due to the effect of subolesin downregulation on tick feeding, gene expression and gut and salivary glands tissue development and function. These results suggested that subolesin vaccines could be used for the dual control of tick infestations and pathogen infection, a result that could be relevant for other vectors and vector-borne pathogens. (C) 2011 Elsevier Ltd. All rights reserved.
C1 [Merino, Octavio; Canales, Mario; Villar, Margarita; Moreno-Cid, Juan A.; Galindo, Ruth C.; de la Fuente, Jose] IREC CSIC UCLM JCCM, Inst Invest Recursos Cineget, Ciudad Real 13005, Spain.
   [Merino, Octavio; Almazan, Consuelo] Univ Autonoma Tamaulipas, Fac Med Vet & Zootecnia, Ciudad Victoria 87000, Tamaulipas, Mexico.
   [de la Fuente, Jose] Oklahoma State Univ, Ctr Vet Hlth Sci, Dept Vet Pathobiol, Stillwater, OK 74078 USA.
C3 Consejo Superior de Investigaciones Cientificas (CSIC); CSIC - Instituto
   de Investigacion en Recursos Cinegeticos (IREC); Universidad de
   Castilla-La Mancha; Universidad Autonoma de Tamaulipas; Oklahoma State
   University System; Oklahoma State University - Stillwater
RP de la Fuente, J (corresponding author), IREC CSIC UCLM JCCM, Inst Invest Recursos Cineget, Ronda de Toledo S-N, Ciudad Real 13005, Spain.
EM jose_delafuente@yahoo.com
CR Almazan C, 2005, VACCINE, V23, P4403, DOI 10.1016/j.vaccine.2005.04.012
   Almazan C, 2003, VACCINE, V21, P1492, DOI 10.1016/S0264-410X(02)00683-7
   Almazan C, 2010, PARASITOL RES, V106, P471, DOI 10.1007/s00436-009-1689-1
   Barker SC, 2004, PARASITOLOGY, V129, pS15, DOI 10.1017/S0031182004005207
   Bastos RG, 2010, PARASITE VECTOR, V3, DOI 10.1186/1756-3305-3-111
   Canales M, 2009, PARASITOL RES, V105, P97, DOI 10.1007/s00436-009-1368-2
   Cobon G, 1995, RECOMBINANT VACCINES, P163
   De la Fuente J, 2006, PARASITE IMMUNOL, V28, P275, DOI 10.1111/j.1365-3024.2006.00828.x
   de la Fuente J, 1998, VACCINE, V16, P366, DOI 10.1016/S0264-410X(97)00208-9
   de la Fuente Jose, 2007, Animal Health Research Reviews, V8, P23, DOI 10.1017/S1466252307001193
   de la Fuente J, 2007, GENOMICS, V90, P712, DOI 10.1016/j.ygeno.2007.08.009
   de la Fuente J, 2007, TRENDS PARASITOL, V23, P427, DOI 10.1016/j.pt.2007.07.002
   de la Fuente J, 2006, PARASITOL RES, V100, P85, DOI 10.1007/s00436-006-0244-6
   de la Fuente J, 2006, VACCINE, V24, P4082, DOI 10.1016/j.vaccine.2006.02.046
   de la Fuente Jose, 2003, Expert Rev Vaccines, V2, P583
   de la Fuente J, 2011, VET PARASITOL, V181, P17, DOI 10.1016/j.vetpar.2011.04.018
   de la Fuente J, 2010, VACCINE, V28, P1786, DOI 10.1016/j.vaccine.2009.12.007
   de la Fuente J, 2008, BMC GENOMICS, V9, DOI 10.1186/1471-2164-9-372
   de Leon AAP, 2010, PARASITE VECTOR, V3, DOI 10.1186/1756-3305-3-36
   Estrada-Pena A, 2006, EXP APPL ACAROL, V38, P219, DOI 10.1007/s10493-006-0003-5
   Fragoso-Sanchez H., 2011, Journal of Entomology, V8, P218, DOI 10.3923/je.2011.218.228
   Galindo RC, 2009, DEV COMP IMMUNOL, V33, P612, DOI 10.1016/j.dci.2008.11.002
   Goto A, 2008, NAT IMMUNOL, V9, P97, DOI 10.1038/ni1543
   Graf JF, 2004, PARASITOLOGY, V129, pS427, DOI 10.1017/S0031182004006079
   Harrington D, 2009, VACCINE, V27, P4056, DOI 10.1016/j.vaccine.2009.04.014
   Jones KE, 2008, NATURE, V451, P990, DOI 10.1038/nature06536
   Kocan KM, 2007, PARASITOL RES, V100, P1411, DOI 10.1007/s00436-007-0483-1
   Kocan KM, 2009, BMC DEV BIOL, V9, DOI 10.1186/1471-213X-9-42
   Labuda M, 2006, PLOS PATHOG, V2, P251, DOI 10.1371/journal.ppat.0020027
   Madder M, 2011, EXP APPL ACAROL, V53, P139, DOI 10.1007/s10493-010-9390-8
   Mangold AJ, 2009, DEV COMP IMMUNOL, V33, P878, DOI 10.1016/j.dci.2009.02.010
   Merino O, 2011, VACCINE, V29, P2248, DOI 10.1016/j.vaccine.2011.01.050
   Moreno-Cid JA, 2010, VACCINE, V29, P77, DOI 10.1016/j.vaccine.2010.10.011
   Mosqueda J, 2004, ANN NY ACAD SCI, V1026, P222, DOI 10.1196/annals.1307.034
   Nijhof AM, 2007, INT J PARASITOL, V37, P653, DOI 10.1016/j.ijpara.2006.11.005
   Olwoch JM, 2007, ONDERSTEPOORT J VET, V74, P45, DOI 10.4102/ojvr.v74i1.139
   Peter RJ, 2005, VET PARASITOL, V132, P205, DOI 10.1016/j.vetpar.2005.07.004
   Prudencio CR, 2010, VACCINE, V28, P5398, DOI 10.1016/j.vaccine.2010.06.021
   Valle MR, 2004, EXP APPL ACAROL, V34, P375, DOI 10.1007/s10493-004-1389-6
   Willadsen P, 2006, VET PARASITOL, V138, P161, DOI 10.1016/j.vetpar.2006.01.050
   Zivkovic Z, 2010, BMC IMMUNOL, V11, DOI 10.1186/1471-2172-11-7
NR 41
TC 64
Z9 66
PD NOV 3
PY 2011
VL 29
IS 47
BP 8575
EP 8579
DI 10.1016/j.vaccine.2011.09.023
WC Immunology; Medicine, Research & Experimental
UT WOS:000297037400014
DA 2022-10-08
ER

PT J
AU Mendoza-Martinez, N
   Alonso-Diaz, MA
   Merino, O
   Fernandez-Salas, A
   Lagunes-Quintanilla, R
AF Mendoza-Martinez, Nancy
   Angel Alonso-Diaz, Miguel
   Merino, Octavio
   Fernandez-Salas, Agustin
   Lagunes-Quintanilla, Rodolfo
TI Protective efficacy of the peptide Subolesin antigen against the cattle
   tick Rhipicephalus microplus under natural infestation
SO VETERINARY PARASITOLOGY
DT Article
DE Vaccine; peptide Subolesin; Rhipicephalus microplus; Field evaluation
ID POTENTIAL ECONOMIC-IMPACT; BOOPHILUS-MICROPLUS; VECTOR INFESTATIONS;
   VACCINE; BM86; COMPETITION; STRATEGIES; PARASITES
AB The cattle tick Rhipicephalus microplus affect animal health, welfare, and cattle production in tropical and subtropical zones of the world. Anti-tick vaccines have been an effective alternative for cattle tick control instead of traditional chemical products. To date, Subolesin antigen has shown efficacy for the control of tick infestation in cattle, and previous studies showed that one peptide derived from this protein has demonstrated to elicit a strong and specific humoral immune response. Based on these findings, herein we characterized the efficacy of the peptide Subolesin for the control of cattle tick, R. microplus infestation under field conditions. Twenty-four female calves were assigned to four experimental groups and immunized with three subcutaneous doses of the peptide Subolesin, Bm86, both antigens (dual vaccine) and adjuvant/saline alone, respectively. Serum antibody levels (IgG) were assessed by ELISA and confirmed by Western blot; also, reproductive performance of naturally infested R. microplus was determined. The results showed that immunizations with the experimental antigens reduced tick infestations with vaccine's efficacy of 67 % (peptide Subolesin), 56 % (Bm86), and 49 % (dual vaccine) based on adult tick numbers, oviposition, and egg fertility between vaccinated and control animals. Peptide Subolesin-immunized calves developed a strong humoral immune response expressed by high anti-pSubolesin IgG levels, and the Western blot analysis confirmed that it is immunogenic. Cattle receiving Bm86 and dual vaccine showed less protection, although Bm86 was within the range reported previously. The negative correlation between antibody levels and reduction of naturally infested R. microplus strongly suggested that the effect of the vaccine was the result of the antibody response in immunized cattle. In conclusion, it was demonstrated that the peptide Subolesin induced a specific immune response in cattle under field conditions, resulting in reduced R. microplus populations in subsequent generations. Finally, integrated tick control must consider anti-tick vaccines as a cost-effective, sustainable, and successful tool for controlling cattle tick infestations.
C1 [Mendoza-Martinez, Nancy; Angel Alonso-Diaz, Miguel; Fernandez-Salas, Agustin] Univ Nacl Autonoma Mexico, Fac Med Vet & Zootecnia, Ctr Ensenanza Invest & Extens Ganaderia Trop, Km 5-5 Carretera Fed Tlapacoyan Martinez de La, Martinez De La Torre 93600, Veracruz, Mexico.
   [Merino, Octavio] Univ Autonoma Tamaulipas, Fac Med Vet & Zootecnia, Km 5,Carretera Victoria Mante, Ciudad Victoria 87000, Tamaulipas, Mexico.
   [Lagunes-Quintanilla, Rodolfo] Ctr Nacl Invest Disciplinaria Salud Anim & Inocui, Carretera Fed Cuernavaca,Cuautla 8534, Jiutepec 62550, Morelos, Mexico.
C3 Universidad Nacional Autonoma de Mexico; Universidad Autonoma de
   Tamaulipas
RP Lagunes-Quintanilla, R (corresponding author), Ctr Nacl Invest Disciplinaria Salud Anim & Inocui, Carretera Fed Cuernavaca,Cuautla 8534, Jiutepec 62550, Morelos, Mexico.
EM rodolfo.lagunes@gmail.com
CR Almazan C, 2005, VACCINE, V23, P5294, DOI 10.1016/j.vaccine.2005.08.004
   Almazan C, 2010, PARASITOL RES, V106, P471, DOI 10.1007/s00436-009-1689-1
   Alonso-Diaz Miguel Angel, 2007, Veterinaria Mexico, V38, P503
   Antunes S, 2014, PARASITE VECTOR, V7, DOI 10.1186/1756-3305-7-42
   Artigas-Jeronimo S, 2018, FRONT PHYSIOL, V9, DOI 10.3389/fphys.2018.01612
   Bhowmick B, 2020, FRONT VET SCI, V7, DOI 10.3389/fvets.2020.00319
   Canales M, 2009, BMC BIOTECHNOL, V9, DOI 10.1186/1472-6750-9-29
   Carreon D, 2012, VACCINE, V30, P273, DOI 10.1016/j.vaccine.2011.10.099
   Chongkasikit N, 2012, J PARASITOL RES, DOI DOI 10.1155/2012/907607
   de la Fuente J, 2016, PARASITE IMMUNOL, V38, P754, DOI 10.1111/pim.12339
   Estrada-Pena A, 2006, EXP APPL ACAROL, V38, P219, DOI 10.1007/s10493-006-0003-5
   Estrada-Pena A, 2020, VACCINES-BASEL, V8, DOI 10.3390/vaccines8010009
   FAO-OIE-WHO, 1994, AN HLTH YB, P25
   Garcia-Garcia JC, 1999, EXP APPL ACAROL, V23, P883, DOI 10.1023/A:1006270615158
   Grisi L, 2014, REV BRAS PARASITOL V, V23, P150, DOI 10.1590/S1984-29612014042
   Hue T, 2017, EXP APPL ACAROL, V73, P245, DOI 10.1007/s10493-017-0184-0
   INEGI,, 2017, AN EST
   Rodriguez-Vivas RI, 2017, REV MEX CIENC PECU, V8, P61, DOI 10.22319/rmcp.v8i1.4305
   JACKSON LA, 1990, PARASITE IMMUNOL, V12, P141, DOI 10.1111/j.1365-3024.1990.tb00943.x
   Jongejan F, 2004, PARASITOLOGY, V129, pS3, DOI 10.1017/S0031182004005967
   Kasaija PD, 2020, VACCINES-BASEL, V8, DOI 10.3390/vaccines8020319
   Kumar B, 2017, VACCINE, V35, P5682, DOI 10.1016/j.vaccine.2017.08.049
   Kumar B, 2012, PARASITOL RES, V111, P629, DOI 10.1007/s00436-012-2879-9
   Lagunes R, 2016, TROP BIOMED, V33, P726
   Lagunes-Quintanilla R, 2018, TROP BIOMED, V35, P492
   Lagunes-Quintanilla R.E., 2019, ECOSIS RECUR AGROPEC, V7, pE2263
   Lee Seung-Hun, 2020, Parasites & Vectors, V13, P478, DOI 10.1186/s13071-020-04359-w
   Marques R, 2020, VET RES, V51, DOI 10.1186/s13567-020-00802-z
   Martinez-Arzate SG, 2019, BMC GENET, V20, DOI 10.1186/s12863-019-0754-8
   Merino O, 2013, VACCINE, V31, P5889, DOI 10.1016/j.vaccine.2013.09.037
   Moreno-Cid JA, 2013, VACCINE, V31, P1187, DOI 10.1016/j.vaccine.2012.12.073
   Ndawula C, 2020, VACCINES-BASEL, V8, DOI 10.3390/vaccines8030457
   Parizi LF, 2012, VACCINE, V30, P6912, DOI 10.1016/j.vaccine.2012.08.078
   Piacenza L, 1999, INFECT IMMUN, V67, P1954
   Popara M, 2013, VACCINE, V31, P4728, DOI 10.1016/j.vaccine.2013.08.031
   Rodriguez M, 1995, VACCINE, V13, P1804, DOI 10.1016/0264-410X(95)00119-L
   Rodriguez Valle M, 2001, BMC Biotechnol, V1, P2
   Rodriguez-Vivas RI, 2018, PARASITOL RES, V117, P3, DOI 10.1007/s00436-017-5677-6
   SCHWARTZKOFF CL, 1993, AUST VET J, V70, P123, DOI 10.1111/j.1751-0813.1993.tb06101.x
   Shakya M, 2014, VACCINE, V32, P3488, DOI 10.1016/j.vaccine.2014.04.053
   SMN, 2020, INF EST CLIM MART TO
   Suarez M, 2016, LIVEST SCI, V187, P48, DOI 10.1016/j.livsci.2016.02.005
   TAUSSIG MJ, 1972, EUR J IMMUNOL, V2, P448
   Trentelman JJA, 2019, PARASITE VECTOR, V12, DOI 10.1186/s13071-019-3616-3
   Vargas M, 2010, BMC VET RES, V6, DOI 10.1186/1746-6148-6-43
NR 45
TC 0
Z9 0
PD NOV
PY 2021
VL 299
AR 109577
DI 10.1016/j.vetpar.2021.109577
EA SEP 2021
WC Parasitology; Veterinary Sciences
UT WOS:000703055000001
DA 2022-10-08
ER

PT J
AU Almazan, C
   Moreno-Cantu, O
   Moreno-Cid, JA
   Galindo, RC
   Canales, M
   Villar, M
   de la Fuente, J
AF Almazan, Consuelo
   Moreno-Cantu, Orlando
   Moreno-Cid, Juan A.
   Galindo, Ruth C.
   Canales, Mario
   Villar, Margarita
   de la Fuente, Jose
TI Control of tick infestations in cattle vaccinated with bacterial
   membranes containing surface-exposed tick protective antigens
SO VACCINE
DT Article
DE Tick; Boophilus; Anaplasma; MSP1a; Vaccine; Bm86; Bm95; Subolesin;
   Ubiquitin; Elongation factor
ID RHIPICEPHALUS BOOPHILUS MICROPLUS; IMMUNOLOGICAL CONTROL; BM86 ANTIGEN;
   RECOMBINANT; EXPRESSION; ANNULATUS; PEPTIDES; THOUGHTS; EPITOPES;
   IXODIDAE
AB Vaccines containing the Rhipicephalus (Boophilus) microplus BM86 and BM95 antigens protect cattle against tick infestations. Tick subolesin (SUB), elongation factor 1a (EF1a) and ubiquitin (UBQ) are new candidate protective antigens for the control of cattle tick infestations. Previous studies showed that R. microplus BM95 immunogenic peptides fused to the Anaplasma marginale major surface protein (MSP) 1a N-terminal region (BM95-MSP1a) for presentation on the Escherichia coli membrane were protective against R. microplus infestations in rabbits. In this study, we extended these results by expressing SUB-MSP1a. EF1a-MSP1a and UBQ-MSP1a fusion proteins on the E. coli membrane using this system and demonstrating that bacterial membranes containing the chimeric proteins BM95-MSP1 a and SUB-MSP1a were protective (>60% vaccine efficacy) against experimental R. microplus and Rhipicephalus annulatus infestations in cattle. This system provides a novel, simple and cost-effective approach for the production of tick protective antigens by surface display of antigenic protein chimera on the E. coli membrane and demonstrates the possibility of using recombinant bacterial membrane fractions in vaccine preparations to protect cattle against tick infestations. (C) 2011 Elsevier Ltd. All rights reserved.
C1 [Moreno-Cid, Juan A.; Galindo, Ruth C.; Canales, Mario; Villar, Margarita; de la Fuente, Jose] Inst Invest Recursos Cineget IREC CSIC UCLM JCCM, Ciudad Real 13005, Spain.
   [Almazan, Consuelo; Moreno-Cantu, Orlando] Univ Autonoma Tamaulipas, Fac Med Vet & Zootecnia, Ciudad Victoria 87000, Tamaulipas, Mexico.
   [Canales, Mario] Univ Nova Lisboa, Inst Higiene & Med Trop, P-1349008 Lisbon, Portugal.
   [de la Fuente, Jose] Oklahoma State Univ, Ctr Vet Hlth Sci, Dept Vet Pathobiol, Stillwater, OK 74078 USA.
C3 Consejo Superior de Investigaciones Cientificas (CSIC); CSIC - Instituto
   de Investigacion en Recursos Cinegeticos (IREC); Universidad de
   Castilla-La Mancha; Universidad Autonoma de Tamaulipas; Universidade
   Nova de Lisboa; Institute of Hygiene & Tropical Medicine - UNL; Oklahoma
   State University System; Oklahoma State University - Stillwater
RP de la Fuente, J (corresponding author), Inst Invest Recursos Cineget IREC CSIC UCLM JCCM, Ronda de Toledo S-N, Ciudad Real 13005, Spain.
EM jose_delafuente@yahoo.com
CR Almazan C, 2010, PARASITOL RES, V106, P471, DOI 10.1007/s00436-009-1689-1
   Barker SC, 2004, PARASITOLOGY, V129, pS15, DOI 10.1017/S0031182004005207
   Canales M, 1997, VACCINE, V15, P414, DOI 10.1016/S0264-410X(96)00192-2
   Canales M, 2008, BMC BIOTECHNOL, V8, DOI 10.1186/1472-6750-8-14
   Canales M, 2008, J BIOTECHNOL, V135, P326, DOI 10.1016/j.jbiotec.2008.05.006
   Canales M, 2010, BIOCHEM ENG J, V52, P79, DOI 10.1016/j.bej.2010.07.008
   Canales M, 2009, VACCINE, V27, P7244, DOI 10.1016/j.vaccine.2009.09.123
   Canales M, 2009, BMC BIOTECHNOL, V9, DOI 10.1186/1472-6750-9-29
   Canales M, 2009, PARASITOL RES, V105, P97, DOI 10.1007/s00436-009-1368-2
   De la Fuente J, 2006, PARASITE IMMUNOL, V28, P275, DOI 10.1111/j.1365-3024.2006.00828.x
   de la Fuente J, 1998, VACCINE, V16, P366, DOI 10.1016/S0264-410X(97)00208-9
   De La Fuente J, 2000, ANN NY ACAD SCI, V916, P617, DOI 10.1111/j.1749-6632.2000.tb05347.x
   de la Fuente Jose, 2007, Animal Health Research Reviews, V8, P23, DOI 10.1017/S1466252307001193
   de la Fuente Jose, 2003, Expert Rev Vaccines, V2, P583
   de Leon AAP, 2010, PARASITE VECTOR, V3, DOI 10.1186/1756-3305-3-36
   De Vos S, 2001, EXP APPL ACAROL, V25, P245, DOI 10.1023/A:1010609007009
   Estrada-Pena A, 2006, EXP APPL ACAROL, V38, P219, DOI 10.1007/s10493-006-0003-5
   Garcia-Garcia JC, 2000, VACCINE, V18, P2275, DOI 10.1016/S0264-410X(99)00548-4
   Garcia-Garcia JC, 2004, VET IMMUNOL IMMUNOP, V98, P137, DOI 10.1016/j.vetimm.2003.11.003
   Graf JF, 2004, PARASITOLOGY, V129, pS427, DOI 10.1017/S0031182004006079
   Harrington D, 2009, VACCINE, V27, P4056, DOI 10.1016/j.vaccine.2009.04.014
   Madder M, 2011, EXP APPL ACAROL, V53, P139, DOI 10.1007/s10493-010-9390-8
   Merino O, 2011, VACCINE, V29, P2248, DOI 10.1016/j.vaccine.2011.01.050
   Moreno-Cid JA, 2010, VACCINE, V29, P77, DOI 10.1016/j.vaccine.2010.10.011
   Olwoch JM, 2007, ONDERSTEPOORT J VET, V74, P45, DOI 10.4102/ojvr.v74i1.139
   Peter RJ, 2005, VET PARASITOL, V132, P205, DOI 10.1016/j.vetpar.2005.07.004
   Prudencio CR, 2010, VACCINE, V28, P5398, DOI 10.1016/j.vaccine.2010.06.021
   RAND KN, 1989, P NATL ACAD SCI USA, V86, P9657, DOI 10.1073/pnas.86.24.9657
   RODRIGUEZ M, 1994, J BIOTECHNOL, V33, P135, DOI 10.1016/0168-1656(94)90106-6
   Sonenshine DE, 2006, TRENDS PARASITOL, V22, P550, DOI 10.1016/j.pt.2006.09.003
   Valle MR, 2004, EXP APPL ACAROL, V34, P375, DOI 10.1007/s10493-004-1389-6
   WILLADSEN P, 1989, J IMMUNOL, V143, P1346
   Willadsen P, 2006, VET PARASITOL, V138, P161, DOI 10.1016/j.vetpar.2006.01.050
NR 33
TC 51
Z9 52
PD JAN 5
PY 2012
VL 30
IS 2
BP 265
EP 272
DI 10.1016/j.vaccine.2011.10.102
WC Immunology; Medicine, Research & Experimental
UT WOS:000299971800024
DA 2022-10-08
ER

PT J
AU Carvajal-de la Fuente, V
   Merino-Charrez, O
   Tovar-Carman, E
   Rodriguez-Camarillo, SD
   Lagunes-Quintanilla, RE
   Munoz-Teneria, FA
   Contreras, M
   de la Fuente, J
AF Carvajal-de la Fuente, Veronica
   Merino-Charrez, Octavio
   Tovar-Carman, Erick
   Rodriguez-Camarillo, Sergio D.
   Lagunes-Quintanilla, Rodolfo E.
   Munoz-Teneria, Fernando A.
   Contreras, Marinela
   de la Fuente, Jose
TI Differential expression analysis for subolesin in Rhipicephalus
   microplus infected with Anaplasma marginale
SO EXPERIMENTAL AND APPLIED ACAROLOGY
DT Article
DE Rhipicephalus microplus; Subolesin; Salivary gland; Gene expression;
   Anaplasma marginale
ID TICK PROTECTIVE ANTIGEN; REDUCES VECTOR INFESTATIONS;
   BOOPHILUS-MICROPLUS; PATHOGEN INFECTION; A-PHAGOCYTOPHILUM; CATTLE TICK;
   VACCINE; BM86; IMMUNIZATION; STRAINS
AB Rhipicephalus microplus (formerly Boophilus microplus) ticks are potential vectors of several pathogens of livestock especially in tropical and subtropical regions where may have substantial effects on economic development. Among tick-borne pathogens, Anaplasma marginale is considered one of the most important in domestic and wild ruminants worldwide. Different molecular mechanisms have been employed by both ticks and these intracellular pathogens, in order to be able to adapt and survive. Subolesin, originally called 4D8, is an evolutionarily well-preserved protein among ixodid tick species. This new antigen was found to be protective against tick infestations when used as a vaccine, as it has an essential role in tick blood digestion, development and infection of host cells by A. marginale. Recent studies have demonstrated that infection of both tick and vertebrate host cells with this microorganism changed gene expression. Therefore, the main objective of this study was to investigate subolesin expression in uninfected and A. marginale-infected R. microplus salivary glands by real-time reverse transcriptase (RT)-PCR. To analyze the differential expression of the recombinant protein subolesin, the gene was previously expressed from ticks infected with A. marginale. Results from this study revealed that, the expression of subolesin was significantly higher in salivary glands of infected R. microplus in comparison to uninfected ones.
C1 [Carvajal-de la Fuente, Veronica; Munoz-Teneria, Fernando A.] Univ Autonoma San Luis Potosi, Fac Agron & Vet, Km 14-5 Carretera San Luis Potosi Matehuala, San Luis Potosi 78321, Slp, Mexico.
   [Carvajal-de la Fuente, Veronica; Merino-Charrez, Octavio; Tovar-Carman, Erick] Univ Autonoma Tamaulipas, Fac Med Vet & Zootecnia, Km 5,Carretera Victoria Mante, Ciudad Victoria 87000, Tamaulipas, Mexico.
   [Rodriguez-Camarillo, Sergio D.; Lagunes-Quintanilla, Rodolfo E.] Inst Nacl Invest Forestales Agr & Pecuarias, Mexico City, DF, Mexico.
   [Contreras, Marinela; de la Fuente, Jose] UCLM, JCCM, CSIC, SaBio,Inst Invest Recursos Cineget,IREC, Ciudad Real, Spain.
   [de la Fuente, Jose] Oklahoma State Univ, Ctr Vet Hlth Sci, Dept Vet Pathobiol, Stillwater, OK 74078 USA.
C3 Universidad Autonoma de San Luis Potosi; Universidad Autonoma de
   Tamaulipas; Consejo Superior de Investigaciones Cientificas (CSIC); CSIC
   - Instituto de Investigacion en Recursos Cinegeticos (IREC); Universidad
   de Castilla-La Mancha; Oklahoma State University System; Oklahoma State
   University - Stillwater
RP Carvajal-de la Fuente, V (corresponding author), Univ Autonoma San Luis Potosi, Fac Agron & Vet, Km 14-5 Carretera San Luis Potosi Matehuala, San Luis Potosi 78321, Slp, Mexico.; Carvajal-de la Fuente, V (corresponding author), Univ Autonoma Tamaulipas, Fac Med Vet & Zootecnia, Km 5,Carretera Victoria Mante, Ciudad Victoria 87000, Tamaulipas, Mexico.
EM vcarvajal@docentes.uat.edu.mx; jose_delafuente@yahoo.com
CR Almazan C, 2005, VACCINE, V23, P5294, DOI 10.1016/j.vaccine.2005.08.004
   Almazan C, 2003, VACCINE, V21, P1492, DOI 10.1016/S0264-410X(02)00683-7
   Antunes S, 2014, PARASITE VECTOR, V7, DOI 10.1186/1756-3305-7-42
   Contreras M, 2017, FRONT CELL INFECT MI, V7, DOI 10.3389/fcimb.2017.00307
   de la Fuente J, 1999, GENET ANAL-BIOMOL E, V15, P143, DOI 10.1016/S1050-3862(99)00018-2
   de la Fuente J, 2001, VET PARASITOL, V97, P65, DOI 10.1016/S0304-4017(01)00378-8
   de la Fuente J, 2006, PARASITOL RES, V100, P85, DOI 10.1007/s00436-006-0244-6
   de la Fuente J, 2006, VACCINE, V24, P4082, DOI 10.1016/j.vaccine.2006.02.046
   de la Fuente Jose, 2005, Anim Health Res Rev, V6, P75
   de la Fuente J, 2013, VACCINE, V31, P5923, DOI 10.1016/j.vaccine.2013.10.049
   de la Fuente J, 2011, VET PARASITOL, V181, P17, DOI 10.1016/j.vetpar.2011.04.018
   de la Fuente J, 2008, BMC GENOMICS, V9, DOI 10.1186/1471-2164-9-372
   de la Fuente J, 2008, ANN NY ACAD SCI, V1149, P27, DOI 10.1196/annals.1428.056
   Estrada-Pena A, 2013, AGRICULTURE-BASEL, V3, P221, DOI 10.3390/agriculture3020221
   Garcia-Garcia JC, 2000, VACCINE, V18, P2275, DOI 10.1016/S0264-410X(99)00548-4
   Ghosh S., 2007, Journal of Vector Borne Diseases, V44, P79
   Khumalo ZTH, 2016, J CLIN MICROBIOL, V54, P2503, DOI 10.1128/JCM.01029-16
   Kocan KM, 2008, FRONT BIOSCI-LANDMRK, V13, P7032, DOI 10.2741/3208
   Kocan KM, 2009, BMC DEV BIOL, V9, DOI 10.1186/1471-213X-9-42
   Kocan KM, 2004, PARASITOLOGY, V129, pS285, DOI 10.1017/S0031182003004700
   Krober T, 2007, PEST MANAG SCI, V63, P17, DOI 10.1002/ps.1293
   Livak KJ, 2001, METHODS, V25, P402, DOI 10.1006/meth.2001.1262
   Merino O, 2013, VACCINE, V31, P5889, DOI 10.1016/j.vaccine.2013.09.037
   Merino O, 2011, VACCINE, V29, P8575, DOI 10.1016/j.vaccine.2011.09.023
   Moreno-Cid JA, 2013, VACCINE, V31, P1187, DOI 10.1016/j.vaccine.2012.12.073
   Naranjo V, 2013, PLOS ONE, V8, DOI 10.1371/journal.pone.0065915
   Ocampo RJ, 2012, REV MEXICANA CIENCIA, V46, P69
   Patton TG, 2012, JOVE-J VIS EXP, DOI 10.3791/3894
   Pipano E, 2003, EXP APPL ACAROL, V29, P141, DOI 10.1023/A:1024246903197
   Sossai S, 2005, EXP APPL ACAROL, V37, P199, DOI 10.1007/s10493-005-3262-7
   Villar M, 2017, EXPERT REV PROTEOMIC, V14, P211, DOI 10.1080/14789450.2017.1284590
   Zivkovic Z, 2010, BMC IMMUNOL, V11, DOI 10.1186/1471-2172-11-7
NR 32
TC 2
Z9 2
PD OCT
PY 2018
VL 76
IS 2
BP 229
EP 241
DI 10.1007/s10493-018-0302-7
WC Entomology
UT WOS:000446985800007
DA 2022-10-08
ER

PT J
AU Smith, A
   Guo, XY
   de la Fuente, J
   Naranjo, V
   Kocan, KM
   Kaufman, WR
AF Smith, Alexander
   Guo, Xiuyang
   de la Fuente, Jose
   Naranjo, Victoria
   Kocan, Katherine M.
   Kaufman, W. Reuben
TI The impact of RNA interference of the subolesin and voraxin genes in
   male Amblyomma hebraeum (Acari: Ixodidae) on female engorgement and
   oviposition
SO EXPERIMENTAL AND APPLIED ACAROLOGY
DT Article
DE Ixodid tick; Amblyomma hebraeum; Voraxin; Subolesin; 4D8; Midgut;
   Salivary gland; Testis; Spermatozoa; RNA interference; Anti-tick vaccine
ID DERMACENTOR-VARIABILIS SAY; PROTECTIVE ANTIGENS; TICK INFESTATIONS;
   20-HYDROXYECDYSONE; IDENTIFICATION; REPRODUCTION; ANDERSONI; WEIGHT
AB Reducing or replacing the use of chemical pesticides for tick control is a desirable goal. The most promising approach would be to develop vaccines that protect hosts against tick infestation. Antigens suitable for the development of anti-tick vaccines will likely be those essential for vital physiological processes, and in particular those directly involved in feeding and reproduction. In this study genes from Amblyomma hebraeum Koch that encode for subolesin and voraxin were studied in male ticks by RNA interference (RNAi). Males (unfed or fed) were injected with dsRNA of (1) subolesin, (2) voraxin, (3) subolesin plus voraxin or (4) injection buffer, after which they were held off-host overnight and then allowed to feed on rabbits together with normal female A. hebraeum. Females that fed together with male ticks injected with subolesin or subolesin + voraxin dsRNA had a higher rate of mortality, weighed substantially less and produced a smaller egg mass than the controls. However, females feeding with males injected with voraxin dsRNA alone were not significantly different from the controls with respect to mortality, engorged weight or fecundity. However, as assessed by semi-quantitative RT-PCR, voraxin was not silenced in this study, the reasons for which remain unknown. The results of this study suggest that A. hebraeum subolesin is worthy of further testing as a candidate tick vaccine antigen.
C1 [Smith, Alexander; Guo, Xiuyang; Kaufman, W. Reuben] Univ Alberta, Dept Biol Sci, Edmonton, AB T6G 2E9, Canada.
   [de la Fuente, Jose; Kocan, Katherine M.] Oklahoma State Univ, Dept Vet Pathobiol, Ctr Vet Hlth Sci, Stillwater, OK 74078 USA.
   [de la Fuente, Jose; Naranjo, Victoria] CSIC UCLM JCCM, Inst Invest Recursos Cineget IREC, Ciudad Real 13071, Spain.
C3 University of Alberta; Oklahoma State University System; Oklahoma State
   University - Stillwater; Consejo Superior de Investigaciones Cientificas
   (CSIC); CSIC - Instituto de Investigacion en Recursos Cinegeticos
   (IREC); Universidad de Castilla-La Mancha
RP Kaufman, WR (corresponding author), Univ Alberta, Dept Biol Sci, Z 606 Biol Sci Bldg, Edmonton, AB T6G 2E9, Canada.
EM reuben.kaufman@ualberta.ca
CR Almazan C, 2005, VACCINE, V23, P5294, DOI 10.1016/j.vaccine.2005.08.004
   Almazan C, 2005, VACCINE, V23, P4403, DOI 10.1016/j.vaccine.2005.04.012
   Almazan C, 2003, VACCINE, V21, P1492, DOI 10.1016/S0264-410X(02)00683-7
   ALMAZAN C, 2003, GENE THER MOL BIOL, V7, P9
   De la Fuente J, 2006, BIOCHEM BIOPH RES CO, V344, P332, DOI 10.1016/j.bbrc.2006.03.109
   de la Fuente J, 2005, PARASITOL RES, V96, P137, DOI 10.1007/s00436-005-1351-5
   de la Fuente Jose, 2007, Animal Health Research Reviews, V8, P23, DOI 10.1017/S1466252307001193
   de la Fuente J, 2006, VACCINE, V24, P4082, DOI 10.1016/j.vaccine.2006.02.046
   de la Fuente Jose, 2003, Expert Rev Vaccines, V2, P583
   Friesen KJ, 2002, J INSECT PHYSIOL, V48, P773, DOI 10.1016/S0022-1910(02)00107-5
   Graf JF, 2004, PARASITOLOGY, V129, pS427, DOI 10.1017/S0031182004006079
   HARRIS RA, 1984, J EXP BIOL, V109, P281
   Kaufman WR, 2007, J INSECT PHYSIOL, V53, P264, DOI 10.1016/j.jinsphys.2006.10.004
   KAUFMAN WR, 1973, J EXP BIOL, V58, P523
   Kaufman WR, 1996, INVERTEBR REPROD DEV, V30, P191, DOI 10.1080/07924259.1996.9672545
   KELLY PJ, 1991, J MED ENTOMOL, V28, P598, DOI 10.1093/jmedent/28.5.598
   Kocan KM, 2007, PARASITOL RES, V100, P1411, DOI 10.1007/s00436-007-0483-1
   KOCAN KM, 1980, AM J VET RES, V41, P1966
   LOMAS LO, 1999, ACAROLOGY, V9, P481
   Nijhof AM, 2007, INT J PARASITOL, V37, P653, DOI 10.1016/j.ijpara.2006.11.005
   Norval R A, 1990, Parassitologia, V32, P155
   NORVAL RAI, 1989, VET PARASITOL, V33, P329, DOI 10.1016/0304-4017(89)90142-8
   PAPPAS PJ, 1972, J MED ENTOMOL, V9, P47, DOI 10.1093/jmedent/9.1.47
   Parola P, 2001, CLIN MICROBIOL INFEC, V7, P80, DOI 10.1046/j.1469-0691.2001.00200.x
   Peter RJ, 2005, VET PARASITOL, V132, P205, DOI 10.1016/j.vetpar.2005.07.004
   RICHARDSON KC, 1960, STAIN TECHNOL, V35, P313, DOI 10.3109/10520296009114754
   Weiss BL, 2004, P NATL ACAD SCI USA, V101, P5874, DOI 10.1073/pnas.0307529101
   Weiss BL, 2001, J INSECT PHYSIOL, V47, P1261, DOI 10.1016/S0022-1910(01)00112-3
   Willadsen P, 2004, PARASITOLOGY, V129, pS367, DOI 10.1017/S0031182003004657
NR 29
TC 16
Z9 16
PD JAN
PY 2009
VL 47
IS 1
BP 71
EP 86
DI 10.1007/s10493-008-9195-1
WC Entomology
UT WOS:000261788600006
DA 2022-10-08
ER

PT J
AU Naranjo, V
   Ayllon, N
   de la Lastra, JMP
   Galindo, RC
   Kocan, KM
   Blouin, EF
   Mitra, R
   Alberdi, P
   Villar, M
   de la Fuente, J
AF Naranjo, Victoria
   Ayllon, Nieves
   Perez de la Lastra, Jose M.
   Galindo, Ruth C.
   Kocan, Katherine M.
   Blouin, Edmour F.
   Mitra, Ruchira
   Alberdi, Pilar
   Villar, Margarita
   de la Fuente, Jose
TI Reciprocal Regulation of NF-kB (Relish) and Subolesin in the Tick
   Vector, Ixodes scapularis
SO PLOS ONE
DT Article
ID GRANULOCYTIC EHRLICHIOSIS AGENT; PROTECTIVE ANTIGEN SUBOLESIN;
   ANAPLASMA-MARGINALE; PATHOGEN INFECTION; A-PHAGOCYTOPHILUM; GENETIC
   DIVERSITY; EXPRESSION; INFESTATIONS; PROTEINS; DROSOPHILA
AB Background: Tick Subolesin and its ortholog in insects and vertebrates, Akirin, have been suggested to play a role in the immune response through regulation of nuclear factor-kappa B (NF-kB)-dependent and independent gene expression via interaction with intermediate proteins that interact with NF-kB and other regulatory proteins, bind DNA or remodel chromatin to regulate gene expression. The objective of this study was to characterize the structure and regulation of subolesin in Ixodes scapularis. I. scapularis is a vector of emerging pathogens such as Borrelia burgdorferi, Anaplasma phagocytophilum and Babesia microti that cause in humans Lyme disease, anaplasmosis and babesiosis, respectively. The genome of I. scapularis was recently sequenced, and this tick serves as a model organism for the study of vector-host-pathogen interactions. However, basic biological questions such as gene organization and regulation are largely unknown in ticks and other arthropod vectors.
   Principal Findings: The results presented here provide evidence that subolesin/akirin are evolutionarily conserved at several levels (primary sequence, gene organization and function), thus supporting their crucial biological function in metazoans. These results showed that NF-kB (Relish) is involved in the regulation of subolesin expression in ticks, suggesting that as in other organisms, different NF-kB integral subunits and/or unknown interacting proteins regulate the specificity of the NF-kB-mediated gene expression. These results suggested a regulatory network involving cross-regulation between NF-kB (Relish) and Subolesin and Subolesin auto-regulation with possible implications in tick immune response to bacterial infection.
   Significance: These results advance our understanding of gene organization and regulation in I. scapularis and have important implications for arthropod vectors genetics and immunology highlighting the possible role of NF-kB and Subolesin/Akirin in vector-pathogen interactions and for designing new strategies for the control of vector infestations and pathogen transmission.
C1 [Naranjo, Victoria; Galindo, Ruth C.; Kocan, Katherine M.; Blouin, Edmour F.; Mitra, Ruchira; de la Fuente, Jose] Oklahoma State Univ, Ctr Vet Hlth Sci, Dept Vet Pathobiol, Stillwater, OK 74078 USA.
   [Naranjo, Victoria; Ayllon, Nieves; Perez de la Lastra, Jose M.; Galindo, Ruth C.; Alberdi, Pilar; Villar, Margarita; de la Fuente, Jose] SaBio, Inst Invest Recursos Cineget IREC CSIC UCLM JCCM, Ciudad Real, Spain.
C3 Oklahoma State University System; Oklahoma State University -
   Stillwater; Consejo Superior de Investigaciones Cientificas (CSIC); CSIC
   - Instituto de Investigacion en Recursos Cinegeticos (IREC); Universidad
   de Castilla-La Mancha
RP de la Fuente, J (corresponding author), Oklahoma State Univ, Ctr Vet Hlth Sci, Dept Vet Pathobiol, Stillwater, OK 74078 USA.
EM jose_delafuente@yahoo.com
CR Almazan C, 2005, VACCINE, V23, P4403, DOI 10.1016/j.vaccine.2005.04.012
   Almazan C, 2003, VACCINE, V21, P1492, DOI 10.1016/S0264-410X(02)00683-7
   Barker SC, 2004, PARASITOLOGY, V129, pS15, DOI 10.1017/S0031182004005207
   Bensaci M, 2012, VACCINE, V30, P6040, DOI 10.1016/j.vaccine.2012.07.053
   Beuder B, 2008, NAT IMMUNOL, V9, P7, DOI 10.1038/ni0108-7
   Blouin EF, 2003, VET PARASITOL, V111, P247, DOI 10.1016/S0304-4017(02)00378-3
   Busby AT, 2012, MED VET ENTOMOL, V26, P92, DOI 10.1111/j.1365-2915.2011.00973.x
   Butler JEF, 2002, GENE DEV, V16, P2583, DOI 10.1101/gad.1026202
   DasGupta R, 2005, SCIENCE, V308, P826, DOI 10.1126/science.1109374
   De la Fuente J, 2006, BIOCHEM BIOPH RES CO, V344, P332, DOI 10.1016/j.bbrc.2006.03.109
   de la Fuente J, 2005, EXP PARASITOL, V109, P16, DOI 10.1016/j.exppara.2004.10.004
   de la Fuente J, 2008, FRONT BIOSCI-LANDMRK, V13, P6938, DOI 10.2741/3200
   de la Fuente J, 2007, GENOMICS, V90, P712, DOI 10.1016/j.ygeno.2007.08.009
   de la Fuente J, 2007, TRENDS PARASITOL, V23, P427, DOI 10.1016/j.pt.2007.07.002
   de la Fuente J, 2006, PARASITOL RES, V100, P85, DOI 10.1007/s00436-006-0244-6
   de la Fuente J, 2006, VACCINE, V24, P4082, DOI 10.1016/j.vaccine.2006.02.046
   de la Fuente J, 2006, PARASITOL RES, V99, P108, DOI 10.1007/s00436-006-0132-0
   de la Fuente J, 2011, VET PARASITOL, V181, P17, DOI 10.1016/j.vetpar.2011.04.018
   de la Fuente J, 2008, BMC GENOMICS, V9, DOI 10.1186/1471-2164-9-372
   de la Fuente J, 2008, ANN NY ACAD SCI, V1149, P27, DOI 10.1196/annals.1428.056
   Estrada-Fena A, 1999, EXP APPL ACAROL, V2, P583
   FUJITA T, 1992, GENE DEV, V6, P775, DOI 10.1101/gad.6.5.775
   Galindo RC, 2009, DEV COMP IMMUNOL, V33, P612, DOI 10.1016/j.dci.2008.11.002
   Goto A, 2008, NAT IMMUNOL, V9, P97, DOI 10.1038/ni1543
   Havlikova S, 2013, VACCINE, V31, P1582, DOI 10.1016/j.vaccine.2013.01.017
   Hill CA, 2005, TRENDS PARASITOL, V21, P151, DOI 10.1016/j.pt.2005.02.004
   Iwasaki H, 2002, J BIOL CHEM, V277, P2763, DOI 10.1074/jbc.M108839200
   Jones KE, 2008, NATURE, V451, P990, DOI 10.1038/nature06536
   Jongejan F, 2007, TRENDS PARASITOL, V23, P391, DOI 10.1016/j.pt.2007.07.004
   Kocan KM, 2007, PARASITOL RES, V100, P1411, DOI 10.1007/s00436-007-0483-1
   Kocan KM, 2009, BMC DEV BIOL, V9, DOI 10.1186/1471-213X-9-42
   Koutna I, 2012, FLOW CYTOMETRY RECEN, P421
   Krakowetz CN, 2011, TICKS TICK-BORNE DIS, V2, P143, DOI 10.1016/j.ttbdis.2011.05.003
   Labruna MB, 2009, BMC EVOL BIOL, V9, DOI 10.1186/1471-2148-9-46
   LAN Q, 1990, AM J TROP MED HYG, V43, P669, DOI 10.4269/ajtmh.1990.43.669
   Lemaitre B, 2004, NAT REV IMMUNOL, V4, P521, DOI 10.1038/nri1390
   Lloyd AL, 2005, J MICROBIOL METH, V60, P291, DOI 10.1016/j.mimet.2004.10.009
   Macqueen DJ, 2009, BMC EVOL BIOL, V9, DOI 10.1186/1471-2148-9-34
   Mangold AJ, 2009, DEV COMP IMMUNOL, V33, P878, DOI 10.1016/j.dci.2009.02.010
   Marchler-Bauer A, 2009, NUCLEIC ACIDS RES, V37, pD205, DOI 10.1093/nar/gkn845
   Megy K, 2009, INFECT GENET EVOL, V9, P308, DOI 10.1016/j.meegid.2007.12.007
   Merino O, 2011, VACCINE, V29, P8575, DOI 10.1016/j.vaccine.2011.09.023
   Merino O, 2011, VACCINE, V29, P2248, DOI 10.1016/j.vaccine.2011.01.050
   Munderloh UG, 1996, J CLIN MICROBIOL, V34, P664, DOI 10.1128/JCM.34.3.664-670.1996
   Munderloh UG, 1999, J CLIN MICROBIOL, V37, P2518, DOI 10.1128/JCM.37.8.2518-2524.1999
   Nene V, 2009, FRONT BIOSCI-LANDMRK, V14, P2666, DOI 10.2741/3404
   Nijhof AM, 2007, INT J PARASITOL, V37, P653, DOI 10.1016/j.ijpara.2006.11.005
   Nowak SJ, 2012, PLOS GENET, V8, DOI 10.1371/journal.pgen.1002547
   PAHL HL, 1995, EMBO J, V14, P2580, DOI 10.1002/j.1460-2075.1995.tb07256.x
   Pena-Rangel MT, 2002, GENETICS, V160, P1035
   Sadusky T, 2004, CURR BIOL, V14, P505, DOI 10.1016/j.cub.2004.02.063
   Sutterwala FS, 2008, NATURE, V451, P254, DOI 10.1038/451254a
   Wan FY, 2010, CELL RES, V20, P24, DOI 10.1038/cr.2009.137
   Wan FY, 2009, CSH PERSPECT BIOL, V1, DOI 10.1101/cshperspect.a000067
   Yin MJ, 1998, NATURE, V396, P77, DOI 10.1038/23948
   Zivkovic Z, 2010, BMC IMMUNOL, V11, DOI 10.1186/1471-2172-11-7
NR 56
TC 34
Z9 35
PD JUN 12
PY 2013
VL 8
IS 6
AR e65915
DI 10.1371/journal.pone.0065915
WC Multidisciplinary Sciences
UT WOS:000320322400063
DA 2022-10-08
ER

PT J
AU de la Fuente, J
   Kocan, KM
   Blouin, EF
AF de la Fuente, J.
   Kocan, K. M.
   Blouin, E. F.
TI Tick Vaccines and the transmission of tick-borne pathogens
SO VETERINARY RESEARCH COMMUNICATIONS
DT Article; Proceedings Paper
DE 4D8; 64P; Koch's postulates; RNA interference; subolesin; TROSPA
ID VACCINATION; STRATEGIES
AB Ticks transmit pathogens that cause diseases which greatly impact both human and animal health. Vaccines developed against Boophilus spp. using Bm86 and Bm95 tick gut antigens demonstrated the feasibility of using vaccines for control of tick infestations. These vaccines also reduced transmission of tick-borne pathogens by decreasing exposure of susceptible hosts to ticks. The recently discovered tick antigens, 64P putative cement protein and subolesin involved in the regulation of tick feeding and reproduction, were also shown to reduce tick infestations. These antigens, together with the TROSPA receptor for Burrelia burgdoiferi OspA were effective against tick-borne pathogens by reducing the infection levels in ticks and/or the transmission of the pathogen. Development of a vaccine targeted at both the tick vector and pathogen would contribute greatly to the control of tick infestations and the transmission of tick-borne diseases. These results have demonstrated that tick vaccines can be developed for control tick infestations and show promise for the prevention of the transmission of tick-bome pathogens.
C1 Oklahoma State Univ, Ctr Vet Hlth Sci, Dept Vet Pathol, Stillwater, OK 74078 USA.
   Inst Invest Recurs Cinegetic, IREC, CSIC, UCLM,JCCM, Ciudad Real, Spain.
C3 Oklahoma State University System; Oklahoma State University -
   Stillwater; Consejo Superior de Investigaciones Cientificas (CSIC); CSIC
   - Instituto de Investigacion en Recursos Cinegeticos (IREC); Universidad
   de Castilla-La Mancha
RP de la Fuente, J (corresponding author), Oklahoma State Univ, Ctr Vet Hlth Sci, Dept Vet Pathol, 250 Mc Elroy Hall, Stillwater, OK 74078 USA.
EM jose.de_la_fuente@okstate.edu
CR De la Fuente J, 2006, PARASITE IMMUNOL, V28, P275, DOI 10.1111/j.1365-3024.2006.00828.x
   de la Fuente J, 1998, VACCINE, V16, P366, DOI 10.1016/S0264-410X(97)00208-9
   de la Fuente Jose, 2003, Expert Rev Vaccines, V2, P583
   DELAFUENTE J, 2006, IN PRESS PARASITOLOG
   DELAFUENTE J, 2006, IN PRESS PARASITE IM
   Dinglasan RR, 2005, INFECT IMMUN, V73, P7797, DOI 10.1128/IAI.73.12.7797-7807.2005
   Estrada-Pena A, 1999, EXP APPL ACAROL, V23, P685, DOI 10.1023/A:1006241108739
   Gomes-Solecki MJC, 2006, VACCINE, V24, P4440, DOI 10.1016/j.vaccine.2005.08.089
   GRAC JF, 2004, PARASITOLOGY, V129, pS427
   Grimes D. J., 2006, MICROBE, V1, P1
   Koch R, 1884, MITTHEILUNGEN KAISER, V2, P1, DOI DOI 10.1016/S0174-3031(82)80099-1
   Labuda M, 2006, PLOS PATHOG, V2, P251, DOI 10.1371/journal.ppat.0020027
   Nuttall PA, 2006, PARASITE IMMUNOL, V28, P155, DOI 10.1111/j.1365-3024.2006.00806.x
   Pal U, 2004, CELL, V119, P457, DOI 10.1016/j.cell.2004.10.027
   Parola P, 2001, CLIN MICROBIOL INFEC, V7, P80, DOI 10.1046/j.1469-0691.2001.00200.x
   Sukumaran B, 2006, J EXP MED, V203, P1507, DOI 10.1084/jem.20060208
   Tsao JI, 2004, P NATL ACAD SCI USA, V101, P18159, DOI 10.1073/pnas.0405763102
   Valle MR, 2004, EXP APPL ACAROL, V34, P375, DOI 10.1007/s10493-004-1389-6
   Willadsen P, 2004, PARASITOLOGY, V129, pS367, DOI 10.1017/S0031182003004657
   Willadsen P, 2006, VET PARASITOL, V138, P161, DOI 10.1016/j.vetpar.2006.01.050
NR 20
TC 35
Z9 38
PD AUG
PY 2007
VL 31
SU 1
BP 85
EP 90
DI 10.1007/s11259-007-0069-5
WC Veterinary Sciences
UT WOS:000249397700014
DA 2022-10-08
ER

PT J
AU Xavier, MA
   Konnai, S
   Parizi, LF
   Githaka, NW
   Isezaki, M
   Goto, S
   Fujisawa, S
   Yamada, S
   Okagawa, T
   Maekawa, N
   Logullo, C
   Vaz, ID
   Murata, S
   Ohashi, K
AF Xavier, Marina Amaral
   Konnai, Satoru
   Parizi, Luis Fernando
   Githaka, Naftaly Wangombe
   Isezaki, Masayoshi
   Goto, Shinya
   Fujisawa, Sotaro
   Yamada, Shinji
   Okagawa, Tomohiro
   Maekawa, Naoya
   Logullo, Carlos
   Vaz Jr, Itabajara da Silva
   Murata, Shiro
   Ohashi, Kazuhiko
TI Cross-species reactivity of antibodies against Ixodes persulcatus
   ferritin 2 to Rhipicephalus microplus
SO JAPANESE JOURNAL OF VETERINARY RESEARCH
DT Article
DE ferritin; tick; vaccine
ID GLUTATHIONE-S-TRANSFERASE; BOOPHILUS-MICROPLUS; BM86 ANTIGEN; VECTOR
   INFESTATIONS; TICK INFESTATIONS; UNIVERSAL VACCINE; CATTLE;
   SUBOLESIN/AKIRIN; IMMUNITY; REPRODUCTION
AB There are several studies that confirm the possibility of developing a vaccine against tick infestations. An immuno-bioinformatics approach was used to identify conserved antigenic regions between Ixodes persulcatus and Rhipicephalus microplus ferritin 2 ( FER2) in order to compose a novel putative vaccine. In addition, R. microplus were fed on blood containing antibodies anti-recombinant FER2 from I. persulcatus (rIp-FER2). The results revealed that anti-ferritin antibodies led to a decrease in the engorgement weight of the R. microplus females. Conservation of the predicted antigenic regions in different tick species suggests that this protein could be useful to develop a vaccine for cross-species protection.
C1 [Xavier, Marina Amaral; Parizi, Luis Fernando; Vaz Jr, Itabajara da Silva] Univ Fed Rio Grande do Sul, Ctr Biotecnol, Ave Bento Goncalves 9500, BR-91501970 Porto Alegre, RS, Brazil.
   [Konnai, Satoru; Githaka, Naftaly Wangombe; Isezaki, Masayoshi; Goto, Shinya; Fujisawa, Sotaro; Yamada, Shinji; Murata, Shiro; Ohashi, Kazuhiko] Hokkaido Univ, Fac Vet Med, Dept Dis Control, Sapporo, Hokkaido 0600818, Japan.
   [Konnai, Satoru; Okagawa, Tomohiro; Maekawa, Naoya; Murata, Shiro; Ohashi, Kazuhiko] Hokkaido Univ, Fac Vet Med, Dept Adv Pharmaceut, Sapporo, Hokkaido 0600818, Japan.
   [Logullo, Carlos] NUPEM UFRJ, Lab Integrad Bioquim Hatisabur Masuda, Macae, RJ, Brazil.
   [Logullo, Carlos] NUPEM UFRJ, Lab Integrad Morfol, Macae, RJ, Brazil.
C3 Universidade Federal do Rio Grande do Sul; Hokkaido University; Hokkaido
   University
RP Konnai, S (corresponding author), Hokkaido Univ, Fac Vet Med, Dept Dis Control, Sapporo, Hokkaido 0600818, Japan.
EM konnai@vetmed.hokudai.ac.jp
CR Almazan C, 2018, FRONT BIOSCI-LANDMRK, V23, P1535, DOI 10.2741/4659
   Alzugaray MF, 2017, TICKS TICK-BORNE DIS, V8, P320, DOI 10.1016/j.ttbdis.2016.12.008
   Bertoni M, 2017, SCI REP-UK, V7, DOI 10.1038/s41598-017-09654-8
   Bienert S, 2017, NUCLEIC ACIDS RES, V45, pD313, DOI 10.1093/nar/gkw1132
   Canales M, 2009, BMC BIOTECHNOL, V9, DOI 10.1186/1472-6750-9-29
   Contreras M, 2016, VACCINE, V34, P3010, DOI 10.1016/j.vaccine.2016.04.092
   de la Fuente J, 2011, VET PARASITOL, V181, P17, DOI 10.1016/j.vetpar.2011.04.018
   De Vos S, 2001, EXP APPL ACAROL, V25, P245, DOI 10.1023/A:1010609007009
   Estrada-Pena A, 2020, VACCINES-BASEL, V8, DOI 10.3390/vaccines8010009
   Fragoso H, 1998, VACCINE, V16, P1990, DOI 10.1016/S0264-410X(98)00116-9
   Galay RL, 2014, PARASITE VECTOR, V7, DOI 10.1186/s13071-014-0482-x
   Galay RL, 2014, PLOS ONE, V9, DOI 10.1371/journal.pone.0090661
   Galay RL, 2013, J EXP BIOL, V216, P1905, DOI 10.1242/jeb.081240
   Garcia-Garcia JC, 1999, EXP APPL ACAROL, V23, P883, DOI 10.1023/A:1006270615158
   Githaka NW, 2020, TICKS TICK-BORNE DIS, V11, DOI 10.1016/j.ttbdis.2020.101547
   Gonsioroski AV, 2012, EXP PARASITOL, V130, P359, DOI 10.1016/j.exppara.2012.02.006
   Graf JF, 2004, PARASITOLOGY, V129, pS427, DOI 10.1017/S0031182004006079
   Hajdusek O, 2009, P NATL ACAD SCI USA, V106, P1033, DOI 10.1073/pnas.0807961106
   Hajdusek O, 2016, TICKS TICK-BORNE DIS, V7, P565, DOI 10.1016/j.ttbdis.2016.01.006
   Hajdusek O, 2010, VACCINE, V28, P2993, DOI 10.1016/j.vaccine.2010.02.008
   Hall T.A., 1999, NUCL ACIDS S SERIES, V41, P95, DOI DOI 10.14601/PHYTOPATHOL_MEDITERR-14998U1.29
   JAMESON BA, 1988, COMPUT APPL BIOSCI, V4, P181
   Jongejan F, 2004, PARASITOLOGY, V129, pS3, DOI 10.1017/S0031182004005967
   Kasaija PD, 2020, VACCINES-BASEL, V8, DOI 10.3390/vaccines8020319
   Klafke G, 2017, TICKS TICK-BORNE DIS, V8, P73, DOI 10.1016/j.ttbdis.2016.09.019
   Kopp N, 2009, VACCINE, V28, P261, DOI 10.1016/j.vaccine.2009.09.085
   Masuda T, 2018, PROTEIN SCI, V27, P1955, DOI 10.1002/pro.3495
   Miller R, 2012, VACCINE, V30, P5682, DOI 10.1016/j.vaccine.2012.05.061
   Moreno-Cid JA, 2013, VACCINE, V31, P1187, DOI 10.1016/j.vaccine.2012.12.073
   Ndawula C, 2020, TICKS TICK-BORNE DIS, V11, DOI 10.1016/j.ttbdis.2020.101445
   Odongo D, 2007, VACCINE, V25, P1287, DOI 10.1016/j.vaccine.2006.09.085
   Parizi LF, 2012, VET J, V194, P158, DOI 10.1016/j.tvjl.2012.05.023
   Parizi LF, 2011, EXP PARASITOL, V127, P113, DOI 10.1016/j.exppara.2010.07.001
   Patarroyo JH, 2002, VET IMMUNOL IMMUNOP, V88, P163, DOI 10.1016/S0165-2427(02)00154-X
   Perez-Perez D, 2010, VET PARASITOL, V167, P321, DOI 10.1016/j.vetpar.2009.09.034
   Pipano E, 2003, EXP APPL ACAROL, V29, P141, DOI 10.1023/A:1024246903197
   Reck J, 2009, RES VET SCI, V86, P56, DOI 10.1016/j.rvsc.2008.05.007
   Rochlin I, 2020, J MED MICROBIOL, V69, P781, DOI 10.1099/jmm.0.001206
   Rodriguez M, 1995, VACCINE, V13, P1804, DOI 10.1016/0264-410X(95)00119-L
   Rodriguez-Valle M, 2012, VACCINE, V30, P3453, DOI 10.1016/j.vaccine.2012.03.020
   Sabadin GA, 2017, VACCINE, V35, P6649, DOI 10.1016/j.vaccine.2017.10.026
   Studer G, 2020, BIOINFORMATICS, V36, P1765, DOI 10.1093/bioinformatics/btz828
   Sugumar P, 2011, RES VET SCI, V90, P262, DOI 10.1016/j.rvsc.2010.05.037
   THOMPSON JD, 1994, NUCLEIC ACIDS RES, V22, P4673, DOI 10.1093/nar/22.22.4673
   Trentelman JJA, 2019, PARASITE VECTOR, V12, DOI 10.1186/s13071-019-3616-3
   Waterhouse A, 2018, NUCLEIC ACIDS RES, V46, pW296, DOI 10.1093/nar/gky427
   WILLADSEN P, 1995, PARASITOLOGY, V110, pS43, DOI 10.1017/S0031182000001487
   Xu G, 2004, ANN ENTOMOL SOC AM, V97, P567, DOI 10.1603/0013-8746(2004)097[0567:FGCSAC]2.0.CO;2
NR 48
TC 0
Z9 0
PD FEB
PY 2021
VL 69
IS 1
BP 57
EP 65
DI 10.14943/jjvr.69.1.57
WC Veterinary Sciences
UT WOS:000630064100006
DA 2022-10-08
ER

PT J
AU Almazan, C
   Lagunes, R
   Villar, M
   Canales, M
   Rosario-Cruz, R
   Jongejan, F
   de la Fuente, J
AF Almazan, Consuelo
   Lagunes, Rodolfo
   Villar, Margarita
   Canales, Mario
   Rosario-Cruz, Rodrigo
   Jongejan, Frans
   de la Fuente, Jose
TI Identification and characterization of Rhipicephalus (Boophilus)
   microplus candidate protective antigens for the control of cattle tick
   infestations
SO PARASITOLOGY RESEARCH
DT Article
ID VACCINE GAVAC(TM); RNA INTERFERENCE; PICHIA-PASTORIS; IMMUNOLOGICAL
   CONTROL; RESEARCH AGENDA; BM86 ANTIGEN; EXPRESSION; ANNULATUS; IXODIDAE;
   ACARI
AB The cattle ticks, Rhipicephalus (Boophilus) spp., affect cattle production in tropical and subtropical regions of the world. Tick vaccines constitute a cost-effective and environmentally friendly alternative to tick control. The recombinant Rhipicephalus microplus Bm86 antigen has been shown to protect cattle against tick infestations. However, variable efficacy of Bm86-based vaccines against geographic tick strains has encouraged the research for additional tick-protective antigens. Herein, we describe the analysis of R. microplus glutathione-S transferase, ubiquitin (UBQ), selenoprotein W, elongation factor-1 alpha, and subolesin (SUB) complementary DNAs (cDNAs) by RNA interference (RNAi) in R. microplus and Rhipicephalus annulatus. Candidate protective antigens were selected for vaccination experiments based on the effect of gene knockdown on tick mortality, feeding, and fertility. Two cDNA clones encoding for UBQ and SUB were used for cattle vaccination and infestation with R. microplus and R. annulatus. Control groups were immunized with recombinant Bm86 or adjuvant/saline. The highest vaccine efficacy for the control of tick infestations was obtained for Bm86. Although with low immunogenic response, the results with the SUB vaccine encourage further investigations on the use of recombinant subolesin alone or in combination with other antigens for the control of cattle tick infestations. The UBQ peptide showed low immunogenicity, and the results of the vaccination trial were inconclusive to assess the protective efficacy of this antigen. These experiments showed that RNAi could be used for the selection of candidate tick-protective antigens. However, vaccination trials are necessary to evaluate the effect of recombinant antigens in the control of tick infestations, a process that requires efficient recombinant protein production and formulation systems.
C1 [Villar, Margarita; Canales, Mario; de la Fuente, Jose] UCLM, Inst Invest Recursos Cineget, IREC, CSIC,JCCM, Ciudad Real 13005, Spain.
   [Almazan, Consuelo] Univ Autonoma Tamaulipas, Fac Med Vet & Zootecnia, Victoria 87000, Tamaulipas, Mexico.
   [Lagunes, Rodolfo] Univ Nacl Autonoma Mexico, Fac Med Vet & Zootecnia, Mexico City 04510, DF, Mexico.
   [Rosario-Cruz, Rodrigo] Ctr Nacl Invest, Disciplinaria Parasitol Vet, Jiutepec 62550, Morelos, Mexico.
   [Jongejan, Frans] Univ Utrecht, Utrecht Ctr Tick Borne Dis UCTD, Dept Infect Dis & Immunol, Fac Vet Med, NL-3584 CL Utrecht, Netherlands.
   [Jongejan, Frans] Univ Pretoria, Fac Vet Sci, Dept Vet Trop Dis, ZA-0110 Onderstepoort, South Africa.
   [de la Fuente, Jose] Oklahoma State Univ, Dept Vet Pathobiol, Ctr Vet Hlth Sci, Stillwater, OK 74078 USA.
C3 Consejo Superior de Investigaciones Cientificas (CSIC); CSIC - Instituto
   de Investigacion en Recursos Cinegeticos (IREC); Universidad de
   Castilla-La Mancha; Universidad Autonoma de Tamaulipas; Universidad
   Nacional Autonoma de Mexico; Utrecht University; University of Pretoria;
   Oklahoma State University System; Oklahoma State University - Stillwater
RP de la Fuente, J (corresponding author), UCLM, Inst Invest Recursos Cineget, IREC, CSIC,JCCM, Ronda Toledo S-N, Ciudad Real 13005, Spain.
EM jose_delafuente@yahoo.com
CR Almazan C, 2005, VACCINE, V23, P5294, DOI 10.1016/j.vaccine.2005.08.004
   Almazan C, 2005, VACCINE, V23, P4403, DOI 10.1016/j.vaccine.2005.04.012
   Barker SC, 2004, PARASITOLOGY, V129, pS15, DOI 10.1017/S0031182004005207
   Canales M, 1997, VACCINE, V15, P414, DOI 10.1016/S0264-410X(96)00192-2
   Canales M, 2008, BMC BIOTECHNOL, V8, DOI 10.1186/1472-6750-8-14
   Canales M, 2009, BMC BIOTECHNOL, V9, DOI 10.1186/1472-6750-9-29
   Canales M, 2009, PARASITOL RES, V105, P97, DOI 10.1007/s00436-009-1368-2
   Cobon G, 1995, RECOMBINANT VACCINES, P163
   de la Fuente J, 2000, VET PARASITOL, V92, P209, DOI 10.1016/S0304-4017(00)00308-3
   De la Fuente J, 2006, PARASITE IMMUNOL, V28, P275, DOI 10.1111/j.1365-3024.2006.00828.x
   de la Fuente J, 2005, PARASITOL RES, V96, P137, DOI 10.1007/s00436-005-1351-5
   de la Fuente J, 1999, GENET ANAL-BIOMOL E, V15, P143, DOI 10.1016/S1050-3862(99)00018-2
   de la Fuente J, 1998, VACCINE, V16, P366, DOI 10.1016/S0264-410X(97)00208-9
   De La Fuente J, 2000, ANN NY ACAD SCI, V916, P617, DOI 10.1111/j.1749-6632.2000.tb05347.x
   de la Fuente Jose, 2007, Animal Health Research Reviews, V8, P23, DOI 10.1017/S1466252307001193
   de la Fuente J, 2007, GENOMICS, V90, P712, DOI 10.1016/j.ygeno.2007.08.009
   de la Fuente J, 2007, TRENDS PARASITOL, V23, P427, DOI 10.1016/j.pt.2007.07.002
   de la Fuente J, 2006, VACCINE, V24, P4082, DOI 10.1016/j.vaccine.2006.02.046
   de la Fuente Jose, 2003, Expert Rev Vaccines, V2, P583
   de la Fuente J, 2008, BMC GENOMICS, V9, DOI 10.1186/1471-2164-9-372
   De Vos S, 2001, EXP APPL ACAROL, V25, P245, DOI 10.1023/A:1010609007009
   ELAD D, 1995, VACCINE, V13, P83, DOI 10.1016/0264-410X(95)80016-7
   Estrada-Pena A, 2006, EXP APPL ACAROL, V38, P219, DOI 10.1007/s10493-006-0003-5
   Fragoso H, 1998, VACCINE, V16, P1990, DOI 10.1016/S0264-410X(98)00116-9
   Garcia-Garcia JC, 1999, EXP APPL ACAROL, V23, P883, DOI 10.1023/A:1006270615158
   Garcia-Garcia JC, 2000, VACCINE, V18, P2275, DOI 10.1016/S0264-410X(99)00548-4
   Graf JF, 2004, PARASITOLOGY, V129, pS427, DOI 10.1017/S0031182004006079
   Haro I, 2004, CURR PROTEIN PEPT SC, V5, P425, DOI 10.2174/1389203043379314
   Nijhof AM, 2007, INT J PARASITOL, V37, P653, DOI 10.1016/j.ijpara.2006.11.005
   Olwoch JM, 2007, ONDERSTEPOORT J VET, V74, P45, DOI 10.4102/ojvr.v74i1.139
   Peter RJ, 2005, VET PARASITOL, V132, P205, DOI 10.1016/j.vetpar.2005.07.004
   RAND KN, 1989, P NATL ACAD SCI USA, V86, P9657, DOI 10.1073/pnas.86.24.9657
   RODRIGUEZ M, 1994, J BIOTECHNOL, V33, P135, DOI 10.1016/0168-1656(94)90106-6
   Sonenshine DE, 2006, TRENDS PARASITOL, V22, P550, DOI 10.1016/j.pt.2006.09.003
   Sossai S, 2005, EXP APPL ACAROL, V37, P199, DOI 10.1007/s10493-005-3262-7
   Valle MR, 2004, EXP APPL ACAROL, V34, P375, DOI 10.1007/s10493-004-1389-6
   WILLADSEN P, 1989, J IMMUNOL, V143, P1346
   Willadsen P, 2006, VET PARASITOL, V138, P161, DOI 10.1016/j.vetpar.2006.01.050
NR 38
TC 90
Z9 96
PD JAN
PY 2010
VL 106
IS 2
BP 471
EP 479
DI 10.1007/s00436-009-1689-1
WC Parasitology
UT WOS:000273035000022
DA 2022-10-08
ER

PT J
AU Yan, J
   Dong, X
   Kong, Y
   Zhang, Y
   Jing, RW
   Feng, LJ
AF Yan, Jie
   Dong, Xuan
   Kong, Yu
   Zhang, Yan
   Jing, Renwei
   Feng, Lijun
TI Identification and primary immune characteristics of an amphioxus akirin
   homolog
SO FISH & SHELLFISH IMMUNOLOGY
DT Article
DE Amphioxus; Akirin; Bacterial challenge; NF-kappa B; Evolution
ID TICK PROTECTIVE ANTIGEN; PROMYOGENIC FACTOR; GENE FAMILY; INFESTATIONS;
   SUBOLESIN; EXPRESSION; MYOGENESIS; DROSOPHILA; PATHWAYS; GROWTH
AB Akirin is a recently described nuclear protein that is thought to be required for the NF-kappa B signaling pathway in insects and vertebrates. Here, functional investigations of akirin are described in the basal chordate amphioxus Branchiostoma belcheri tsingtauense in an attempt to link this gene between insect and vertebrate lineages. Phylogenetic analysis indicated that amphioxus akirin represented a true ortholog of the two characterized vertebrate akirin paralogs. Amphioxus akirin, coding 219 amino acids with two nuclear localization signal (NLS) sequences and one 14-3-3 binding motif, was widely expressed in various tissues and up-regulated in response to Escherichia coli (Gram-negative bacterium) and Staphylococcus aureus (Gram-positive bacterium) challenges. Furthermore, amphioxus akirin was strictly localized to the nucleus of HEK293T cells in a confocal analysis. Our work identified and characterized for the first time an amphioxus akirin homolog and will promote a better understanding of the evolution and transcriptional network of the akirin gene family. (C) 2013 Elsevier Ltd. All rights reserved.
C1 [Yan, Jie; Dong, Xuan; Kong, Yu; Zhang, Yan; Jing, Renwei; Feng, Lijun] Shandong Univ, Sch Life Sci, Inst Dev Biol, Marine Biotechnol Res Ctr,Shandong Prov Key Lab A, Jinan 250100, Shandong, Peoples R China.
C3 Shandong University
RP Feng, LJ (corresponding author), Shandong Univ, Sch Life Sci, Inst Dev Biol, Marine Biotechnol Res Ctr,Shandong Prov Key Lab A, Shanda Nan Lu 27, Jinan 250100, Shandong, Peoples R China.
EM drfeng@sdu.edu.cn
CR Almazan C, 2005, VACCINE, V23, P4403, DOI 10.1016/j.vaccine.2005.04.012
   Almazan C, 2003, VACCINE, V21, P1492, DOI 10.1016/S0264-410X(02)00683-7
   Carpio Y, 2011, VACCINE, V29, P2810, DOI 10.1016/j.vaccine.2011.01.109
   de la Fuente J, 2005, PARASITOL RES, V96, P137, DOI 10.1007/s00436-005-1351-5
   de la Fuente J, 2006, PARASITOL RES, V100, P85, DOI 10.1007/s00436-006-0244-6
   de la Fuente J, 2006, VACCINE, V24, P4082, DOI 10.1016/j.vaccine.2006.02.046
   de la Fuente J, 2011, VET PARASITOL, V181, P17, DOI 10.1016/j.vetpar.2011.04.018
   Dixit V, 2002, CELL, V111, P615, DOI 10.1016/S0092-8674(02)01166-2
   Galindo RC, 2009, DEV COMP IMMUNOL, V33, P612, DOI 10.1016/j.dci.2008.11.002
   Gonzalez K, 2005, DROS RES C, V46, p320B
   Goto A, 2008, NAT IMMUNOL, V9, P97, DOI 10.1038/ni1543
   Hoffmann JA, 1999, SCIENCE, V284, P1313, DOI 10.1126/science.284.5418.1313
   Holland PWH, 1999, METH MOL B, V97, P641, DOI 10.1385/1-59259-270-8:641
   Huang SF, 2008, GENOME RES, V18, P1112, DOI 10.1101/gr.069674.107
   Huang SF, 2011, J IMMUNOL, V186, P2042, DOI 10.4049/jimmunol.1001824
   Kocan KM, 2007, PARASITOL RES, V100, P1411, DOI 10.1007/s00436-007-0483-1
   Komiya Y, 2008, J BIOL CHEM, V283, P18753, DOI 10.1074/jbc.M802530200
   Lemaitre B, 2007, ANNU REV IMMUNOL, V25, P697, DOI 10.1146/annurev.immunol.25.022106.141615
   Macqueen DJ, 2010, BIOCHEM BIOPH RES CO, V400, P599, DOI 10.1016/j.bbrc.2010.08.110
   Macqueen DJ, 2010, PHYSIOL GENOMICS, V42, P134, DOI 10.1152/physiolgenomics.00045.2010
   Macqueen DJ, 2009, BMC EVOL BIOL, V9, DOI 10.1186/1471-2148-9-34
   Maeda I, 2001, CURR BIOL, V11, P171, DOI 10.1016/S0960-9822(01)00052-5
   Marshall A, 2008, EXP CELL RES, V314, P1013, DOI 10.1016/j.yexcr.2008.01.004
   Moreno-Cid JA, 2010, VACCINE, V29, P77, DOI 10.1016/j.vaccine.2010.10.011
   Nowak SJ, 2012, PLOS GENET, V8, DOI 10.1371/journal.pgen.1002547
   Salerno MS, 2009, EXP CELL RES, V315, P2012, DOI 10.1016/j.yexcr.2009.04.014
   Sasaki Seiki, 2009, BMC Res Notes, V2, P131, DOI 10.1186/1756-0500-2-131
   Silverman N, 2001, GENE DEV, V15, P2321, DOI 10.1101/gad.909001
   Wan FY, 2010, CELL RES, V20, P24, DOI 10.1038/cr.2009.137
   Yang CG, 2011, FISH SHELLFISH IMMUN, V30, P1031, DOI 10.1016/j.fsi.2011.01.028
   Yang MY, 2011, CELL RES, V21, P1410, DOI 10.1038/cr.2011.156
   Yuan SC, 2009, J IMMUNOL, V183, P4560, DOI 10.4049/jimmunol.0901537
   Zivkovic Z, 2010, BMC IMMUNOL, V11, DOI 10.1186/1471-2172-11-7
NR 33
TC 10
Z9 13
PD AUG
PY 2013
VL 35
IS 2
BP 564
EP 571
DI 10.1016/j.fsi.2013.05.020
WC Fisheries; Immunology; Marine & Freshwater Biology; Veterinary Sciences
UT WOS:000322207500043
DA 2022-10-08
ER

PT J
AU de la Fuente, J
   Almazan, C
   Naranjo, V
   Blouin, EF
   Kocan, KM
AF de la Fuente, Jose
   Almazan, Consuelo
   Naranjo, Victoria
   Blouin, Edmour F.
   Kocan, Katherine M.
TI Synergistic effect of silencing the expression of tick protective
   antigens 4D8 and Rs86 in Rhipicephalus sanguineus by RNA interference
SO PARASITOLOGY RESEARCH
DT Article
ID CATTLE TICK; PROTEIN; GENE; IDENTIFICATION; SYNAPTOBREVIN; VACCINATION;
   HOMOLOG; DSRNA; BM86
AB Tick proteins have been shown to be useful for the development of vaccines which reduce tick infestations. Potential tick protective antigens have been identified and characterized, in part, by use of RNA interference (RNAi). RNAi allows for analysis of gene function by characterizing the impact of loss of gene expression on tick physiology. Herein, we used RNAi in Rhipicephalus sanguineus to evaluate gene functions of two tick protective antigens, 4D8 and Rs86, the homologue of Bm86, on tick infestation, feeding and oviposition. Silencing of 4D8 alone resulted in decreased tick attachment, survival, feeding and oviposition. Although the effect of Rs86 RNAi was less pronounced, silencing of this gene also reduced tick weight and oviposition. Most notably, simultaneous silencing of 4D8 and Rs86 by RNAi resulted in a synergistic effect in which tick survival, attachment, feeding, weight and oviposition were profoundly reduced. Microscopic evaluation of tick tissues revealed that guts from dual injected ticks were distended with epithelial cells sparsely distributed along the basement membrane. These results demonstrated the synergistic effect of the silencing expression of two tick protective genes. Inclusion of multiple tick protective antigens may, therefore, enhance the efficacy of tick vaccines.
C1 Oklahoma State Univ, Ctr Vet Hlth Sci, Dept Vet Pathobiol, Stillwater, OK 74078 USA.
   UCLM, CSIC, JCCM, IREC,Inst Invest Recursos Cineget, Ciudad Real 13071, Spain.
C3 Oklahoma State University System; Oklahoma State University -
   Stillwater; Consejo Superior de Investigaciones Cientificas (CSIC); CSIC
   - Instituto de Investigacion en Recursos Cinegeticos (IREC); Universidad
   de Castilla-La Mancha
RP de la Fuente, J (corresponding author), Oklahoma State Univ, Ctr Vet Hlth Sci, Dept Vet Pathobiol, Stillwater, OK 74078 USA.
EM jose_delafuente@yahoo.com
CR Aljamali MN, 2002, EXP APPL ACAROL, V28, P89, DOI 10.1023/A:1025346131903
   Aljamali MN, 2003, INSECT MOL BIOL, V12, P299, DOI 10.1046/j.1365-2583.2003.00416.x
   Almazan C, 2005, VACCINE, V23, P5294, DOI 10.1016/j.vaccine.2005.08.004
   Almazan C, 2005, VACCINE, V23, P4403, DOI 10.1016/j.vaccine.2005.04.012
   Almazan C, 2003, VACCINE, V21, P1492, DOI 10.1016/S0264-410X(02)00683-7
   Almazan C, 2003, GENE THER MOL BIOL, V7, P43
   COBON GS, 1996, Patent No. 3250714352402
   de la Fuente J, 2005, PARASITOL RES, V96, P137, DOI 10.1007/s00436-005-1351-5
   de la Fuente J, 1999, GENET ANAL-BIOMOL E, V15, P143, DOI 10.1016/S1050-3862(99)00018-2
   de la Fuente Jose, 2003, Expert Rev Vaccines, V2, P583
   Garcia-Garcia JC, 2000, VACCINE, V18, P2275, DOI 10.1016/S0264-410X(99)00548-4
   Karim S, 2005, BIOCHEM BIOPH RES CO, V334, P1336, DOI 10.1016/j.bbrc.2005.07.036
   Karim S, 2004, BIOCHEM BIOPH RES CO, V324, P1256, DOI 10.1016/j.bbrc.2004.09.189
   Karim S, 2004, INSECT BIOCHEM MOLEC, V34, P407, DOI 10.1016/j.ibmb.2004.01.005
   KOCAN KM, 1980, AM J VET RES, V41, P1966
   Miyoshi T, 2004, J VET MED SCI, V66, P1471, DOI 10.1292/jvms.66.1471
   Narasimhan S, 2004, P NATL ACAD SCI USA, V101, P1141, DOI 10.1073/pnas.0307669100
   Pal U, 2004, CELL, V119, P457, DOI 10.1016/j.cell.2004.10.027
   Parola P, 2001, CLIN MICROBIOL INFEC, V7, P80, DOI 10.1046/j.1469-0691.2001.00200.x
   Peter RJ, 2005, VET PARASITOL, V132, P205, DOI 10.1016/j.vetpar.2005.07.004
   Ramamoorthi N, 2005, NATURE, V436, P573, DOI 10.1038/nature03812
   RAND KN, 1989, P NATL ACAD SCI USA, V86, P9657, DOI 10.1073/pnas.86.24.9657
   RICHARDSON KC, 1960, STAIN TECHNOL, V35, P313, DOI 10.3109/10520296009114754
   Soares CAG, 2005, INSECT MOL BIOL, V14, P443, DOI 10.1111/j.1365-2583.2005.00575.x
   Willadsen P, 1996, PARASITE IMMUNOL, V18, P241, DOI 10.1046/j.1365-3024.1996.d01-90.x
   Willadsen P, 2004, PARASITOLOGY, V129, pS367, DOI 10.1017/S0031182003004657
NR 26
TC 43
Z9 44
PD JUL
PY 2006
VL 99
IS 2
BP 108
EP 113
DI 10.1007/s00436-006-0132-0
WC Parasitology
UT WOS:000238024400002
DA 2022-10-08
ER

PT J
AU Lee, SH
   Li, JX
   Moumouni, PFA
   Okado, K
   Zheng, WQ
   Liu, MM
   Ji, SW
   Kim, S
   Umemiya-Shirafuji, R
   Xuan, XN
AF Lee, Seung-Hun
   Li, Jixu
   Moumouni, Paul Franck Adjou
   Okado, Kiyoshi
   Zheng, Weiqing
   Liu, Mingming
   Ji, Shengwei
   Kim, Soochong
   Umemiya-Shirafuji, Rika
   Xuan, Xuenan
TI Subolesin vaccination inhibits blood feeding and reproduction of
   Haemaphysalis longicornis in rabbits
SO PARASITES & VECTORS
DT Article
DE Haemaphysalis longicornis; Subolesin; Vaccine; Tick; Akirin; Tick-borne
   disease
ID REDUCES VECTOR INFESTATIONS; BOOPHILUS MICROPLUS BM86; TICK PROTECTIVE
   ANTIGEN; MOLECULAR CHARACTERIZATION; BABESIA-GIBSONI; IDENTIFICATION;
   EXPRESSION; ARTHROPOD; ORTHOLOG; FEVER
AB BackgroundTicks can transmit numerous tick-borne pathogens and cause a huge economic loss to the livestock industry. Tick vaccines can contribute to the prevention of tick-borne diseases by inhibiting tick infestation or reproduction. Subolesin is an antigenic molecule proven to be a potential tick vaccine against different tick species and even some tick-borne pathogens. However, its effectivity has not been verified in Haemaphysalis longicornis, which is a widely distributed tick species, especially in East Asian countries. Therefore, the purpose of this study was to evaluate the effectivity of subolesin vaccination against H. longicornis in a rabbit model.MethodsHaemaphysalis longicornis (Okayama strain, female, adult, parthenogenetic strain) and Japanese white rabbits were used as the model tick and animal, respectively. The whole open reading frame of H. longicornis subolesin (HlSu) was identified and expressed as a recombinant protein using E. coli. The expression was verified using sodium dodecyl sulfate polyacrylamide gel electrophoresis, and the immunogenicity of rHlSu against anti-H. longicornis rabbit serum was confirmed using Western blotting. After vaccination of rHlSu in rabbits, experimental infestation of H. longicornis was performed. Variables related to blood-feeding periods, pre-oviposition periods, body weight at engorgement, egg mass, egg mass to body weight ratio, and egg-hatching periods were measured to evaluate the effectiveness of subolesin vaccination.ResultsThe whole open reading frame of HlSu was 540 bp, and it was expressed as a recombinant protein. Vaccination with rHlSu stimulated an immune response in rabbits. In the rHlSu-vaccinated group, body weight at engorgement, egg mass, and egg mass to body weight ratio were statistically significantly lower than those in the control group. Besides, egg-hatching periods were extended significantly. Blood-feeding periods and pre-oviposition periods were not different between the two groups. In total, the calculated vaccine efficacy was 37.4%.ConclusionsVaccination of rabbits with rHlSu significantly affected the blood-feeding and reproduction in H. longicornis. Combined with findings from previous studies, our findings suggest subolesin has the potential to be used as a universal tick vaccine.
C1 [Lee, Seung-Hun; Li, Jixu; Moumouni, Paul Franck Adjou; Okado, Kiyoshi; Zheng, Weiqing; Liu, Mingming; Ji, Shengwei; Umemiya-Shirafuji, Rika; Xuan, Xuenan] Obihiro Univ Agr & Vet Med, Natl Res Ctr Protozoan Dis, Obihiro, Hokkaido 0808555, Japan.
   [Lee, Seung-Hun; Kim, Soochong] Chungbuk Natl Univ, Coll Vet Med, Cheongju 28644, South Korea.
C3 Obihiro University of Agriculture & Veterinary Medicine; Chungbuk
   National University
RP Umemiya-Shirafuji, R; Xuan, XN (corresponding author), Obihiro Univ Agr & Vet Med, Natl Res Ctr Protozoan Dis, Obihiro, Hokkaido 0808555, Japan.
EM umemiya@obihiro.ac.jp; gen@obihiro.ac.jp
CR Almazan C, 2003, VACCINE, V21, P1492, DOI 10.1016/S0264-410X(02)00683-7
   Almazan C, 2010, PARASITOL RES, V106, P471, DOI 10.1007/s00436-009-1689-1
   Bensaci M, 2012, VACCINE, V30, P6040, DOI 10.1016/j.vaccine.2012.07.053
   Contreras M, 2016, VACCINE, V34, P3010, DOI 10.1016/j.vaccine.2016.04.092
   Coumou J, 2015, PLOS ONE, V10, DOI 10.1371/journal.pone.0123495
   de la Fuente Jose, 2007, Animal Health Research Reviews, V8, P23, DOI 10.1017/S1466252307001193
   de la Fuente J, 2006, VACCINE, V24, P4082, DOI 10.1016/j.vaccine.2006.02.046
   Galindo RC, 2009, DEV COMP IMMUNOL, V33, P612, DOI 10.1016/j.dci.2008.11.002
   George JE, 2004, PARASITOLOGY, V129, pS353, DOI 10.1017/S0031182003004682
   Hatta T, 2013, J VET MED SCI, V75, P1, DOI 10.1292/jvms.12-0175
   Hayes EB, 2010, VACCINE, V28, P8073, DOI 10.1016/j.vaccine.2010.10.015
   HIGUCHI S, 1991, J VET MED SCI, V53, P491, DOI 10.1292/jvms.53.491
   Jongejan F, 2004, PARASITOLOGY, V129, pS3, DOI 10.1017/S0031182004005967
   Kamio T, 1987, P JPN ASS ACAROL, V14, P1
   Kim BJ, 2014, KOREAN J PARASITOL, V52, P281, DOI 10.3347/kjp.2014.52.3.281
   Lee SH, 2018, TICKS TICK-BORNE DIS, V9, P598, DOI 10.1016/j.ttbdis.2018.01.014
   Liao M, 2007, VET PARASITOL, V146, P148, DOI 10.1016/j.vetpar.2007.01.015
   Merino O, 2013, VACCINE, V31, P5889, DOI 10.1016/j.vaccine.2013.09.037
   Merino O, 2011, VACCINE, V29, P8575, DOI 10.1016/j.vaccine.2011.09.023
   Moreno-Cid JA, 2013, VACCINE, V31, P1187, DOI 10.1016/j.vaccine.2012.12.073
   Nene V, 2016, TICKS TICK-BORNE DIS, V7, P549, DOI 10.1016/j.ttbdis.2016.02.001
   Nijhof AM, 2007, INT J PARASITOL, V37, P653, DOI 10.1016/j.ijpara.2006.11.005
   Prudencio CR, 2010, VACCINE, V28, P5398, DOI 10.1016/j.vaccine.2010.06.021
   Raghavan RK, 2019, SCI REP-UK, V9, DOI 10.1038/s41598-018-37205-2
   Rahman MK, 2018, INSECTS, V9, DOI 10.3390/insects9020039
   Riley EM, 2013, NAT MED, V19, P168, DOI 10.1038/nm.3083
   Rodriguez-Valle M, 2012, VACCINE, V30, P3453, DOI 10.1016/j.vaccine.2012.03.020
   Shakya M, 2014, VACCINE, V32, P3488, DOI 10.1016/j.vaccine.2014.04.053
   Shimada Y, 2003, MED VET ENTOMOL, V17, P38, DOI 10.1046/j.1365-2915.2003.00403.x
   Trentelman JJA, 2019, PARASITE VECTOR, V12, DOI 10.1186/s13071-019-3616-3
   Umemiya-Shirafuji R., 2019, Medical Entomology and Zoology, V70, P181, DOI 10.7601/mez.70.181
   Umemiya-Shirafuji R, 2010, AUTOPHAGY, V6, P473, DOI 10.4161/auto.6.4.11668
   WILLADSEN P, 1989, J IMMUNOL, V143, P1346
   Zhuang L, 2018, EMERG INFECT DIS, V24, P868, DOI 10.3201/eid2405.151435
   Zivkovic Z, 2010, BMC IMMUNOL, V11, DOI 10.1186/1471-2172-11-7
NR 35
TC 5
Z9 5
PD SEP 18
PY 2020
VL 13
IS 1
AR 478
DI 10.1186/s13071-020-04359-w
WC Parasitology; Tropical Medicine
UT WOS:000573565700003
DA 2022-10-08
ER

PT J
AU Trentelman, JJA
   Teunissen, H
   Kleuskens, JAGM
   van de Crommert, J
   de la Fuente, J
   Hovius, JWR
   Schetters, TPM
AF Trentelman, Jos J. A.
   Teunissen, Hendry
   Kleuskens, Jos A. G. M.
   van de Crommert, Jos
   de la Fuente, Jose
   Hovius, Joppe W. R.
   Schetters, Theo P. M.
TI A combination of antibodies against Bm86 and Subolesin inhibits
   engorgement of Rhipicephalus australis (formerly Rhipicephalus
   microplus) larvae in vitro
SO PARASITES & VECTORS
DT Article
DE Artificial tick feeding; In vitro screening; R; microplus; R; australis;
   Subolesin; Bm86; Vaccine
ID TICK BOOPHILUS-MICROPLUS; CATTLE TICK; PROTECTIVE ANTIGENS;
   BABESIA-BIGEMINA; PASSIVE TRANSFER; VACCINE; IDENTIFICATION;
   INFESTATIONS; EXPRESSION; RESISTANCE
AB BackgroundRhipicephalus microplus is a hard tick species that has a high impact on cattle health and production in tropical and subtropical regions. Recently, ribosomal DNA and morphological analysis resulted in the reinstatement of R. australis as a separate species from R. microplus. Both feed on cattle and can transmit bovine pathogens such as Anaplasma and Babesia species. The current treatment with acaricides is becoming increasingly less effective due to the emergence of resistant tick strains. A promising alternative can be found in the form of anti-tick vaccines. The available commercial vaccines can be used to control tick infestation, but the lack of a knockdown effect (>90% reduction in tick numbers as seen with effective acaricides) hampers its widespread use, hence higher efficacious vaccines are needed. Instead of searching for new protective antigens, we investigated the efficacy of vaccines that contain more than one (partially) protective antigen. For screening vaccine formulations, a previously developed in vitro feeding assay was used in which R. australis larvae are fed sera that were raised against the candidate vaccine antigens. In the present study, the efficacy of the Bm86 midgut antigen and the cytosolic Subolesin (SUB) antigen were evaluated in vitro.ResultsAntiserum against recombinant Bm86 (rBm86) partially inhibited larval engorgement, whereas antiserum against recombinant SUB (rSUB) did not have any effect on feeding of larvae. Importantly, when larvae were fed a combination of antiserum against rBm86 and rSUB, a synergistic effect on significantly reducing larval infestations was found. Immunohistochemical analysis revealed that the rBm86 antiserum reacted with gut epithelium of R. australis larvae, whereas the antiserum against rSUB stained salivary glands and rectal sac epithelium.ConclusionsCombining anti-Bm86 and anti-subolesin antibodies synergistically reduced R. australis larval feeding in vitro. Rhipicephalus australis is a one host tick, meaning that the larvae develop to nymphs and subsequently adults on the same host. Hence, this protective effect could be even more pronounced when larvae are used for infestation of vaccinated cattle, as the antibodies could then affect all three developmental stages. This will be tested in future in vivo experiments.
C1 [Trentelman, Jos J. A.; Hovius, Joppe W. R.] Univ Amsterdam, Amsterdam UMC, Amsterdam Infect & Immun, Ctr Expt & Mol Med, Meibergdreef 9, NL-1105 AZ Amsterdam, Netherlands.
   [Teunissen, Hendry] Merieux NutriSci, Pascalstr 25, NL-6716 AZ Ede, Netherlands.
   [Kleuskens, Jos A. G. M.] MSDAnim Hlth, Wim de Korverstr 35, NL-5830 AA Boxmeer, Netherlands.
   [van de Crommert, Jos] Aduro Biotech Europe, Kloosterstr 9, NL-1101 RX Boxmeer, Netherlands.
   [de la Fuente, Jose] Inst Invest Recursos Cineget IREC CSIC UCLM JCCM, SaBio, Ciudad Real 13005, Spain.
   [de la Fuente, Jose] Oklahoma State Univ, Dept Vet Pathobiol, Ctr Vet Hlth Sci, Stillwater, OK 74078 USA.
   [Schetters, Theo P. M.] ProtActivity, Sering 36, NL-5432 DD Cuijk, Netherlands.
   [Schetters, Theo P. M.] Univ Pretoria, Dept Vet Trop Dis, ZA-0110 Onderstepoort, South Africa.
C3 University of Amsterdam; Consejo Superior de Investigaciones Cientificas
   (CSIC); CSIC - Instituto de Investigacion en Recursos Cinegeticos
   (IREC); Universidad de Castilla-La Mancha; Oklahoma State University
   System; Oklahoma State University - Stillwater; University of Pretoria
RP Trentelman, JJA (corresponding author), Univ Amsterdam, Amsterdam UMC, Amsterdam Infect & Immun, Ctr Expt & Mol Med, Meibergdreef 9, NL-1105 AZ Amsterdam, Netherlands.
EM j.j.trentelman@amsterdamumc.nl
CR ALLEN JR, 1979, NATURE, V280, P491, DOI 10.1038/280491a0
   Almazan C, 2003, VACCINE, V21, P1492, DOI 10.1016/S0264-410X(02)00683-7
   Almazan C, 2003, GENE THER MOL BIOL, V7, P43
   Almazan C, 2010, PARASITOL RES, V106, P471, DOI 10.1007/s00436-009-1689-1
   Antunes S, 2015, TICKS TICK-BORNE DIS, V6, P47, DOI 10.1016/j.ttbdis.2014.09.003
   Antunes S, 2014, PARASITE VECTOR, V7, DOI 10.1186/1756-3305-7-42
   BROSSARD M, 1979, EXPERIENTIA, V35, P1395, DOI 10.1007/BF01964030
   de la Fuente J, 1998, VACCINE, V16, P366, DOI 10.1016/S0264-410X(97)00208-9
   de la Fuente Jose, 2007, Animal Health Research Reviews, V8, P23, DOI 10.1017/S1466252307001193
   de la Fuente J, 2006, VACCINE, V24, P4082, DOI 10.1016/j.vaccine.2006.02.046
   de la Fuente J, 2015, EXPERT REV VACCINES, V14, P1367, DOI 10.1586/14760584.2015.1076339
   DOUBE BM, 1979, INT J PARASITOL, V9, P449, DOI 10.1016/0020-7519(79)90048-1
   ELVIN CM, 1994, INT J PARASITOL, V24, P67, DOI 10.1016/0020-7519(94)90060-4
   Estrada-Pena A, 2012, J MED ENTOMOL, V49, P794, DOI 10.1603/ME11223
   Galindo RC, 2009, DEV COMP IMMUNOL, V33, P612, DOI 10.1016/j.dci.2008.11.002
   George JE, 2004, PARASITOLOGY, V129, pS353, DOI 10.1017/S0031182003004682
   Goto A, 2008, NAT IMMUNOL, V9, P97, DOI 10.1038/ni1543
   Inokuma H, 1998, J VET MED SCI, V60, P509, DOI 10.1292/jvms.60.509
   Jonsson NN, 2006, VET PARASITOL, V137, P1, DOI 10.1016/j.vetpar.2006.01.010
   Jonsson NN, 2000, VET PARASITOL, V88, P275, DOI 10.1016/S0304-4017(99)00213-7
   KEMP DH, 1975, PARASITOLOGY, V70, P243, DOI 10.1017/S0031182000049702
   KEMP DH, 1989, EXP APPL ACAROL, V7, P43, DOI 10.1007/BF01200452
   Kocan KM, 2005, J MED ENTOMOL, V42, P864, DOI 10.1603/0022-2585(2005)042[0864:CTFSFS]2.0.CO;2
   Kopp N, 2009, VACCINE, V28, P261, DOI 10.1016/j.vaccine.2009.09.085
   Krober T, 2007, TRENDS PARASITOL, V23, P445, DOI 10.1016/j.pt.2007.07.010
   Krober T, 2007, PEST MANAG SCI, V63, P17, DOI 10.1002/ps.1293
   KUHNERT F, 1995, INT J PARASITOL, V25, P887, DOI 10.1016/0020-7519(95)00009-Q
   Lew-Tabor AE, 2014, TICKS TICK-BORNE DIS, V5, P500, DOI 10.1016/j.ttbdis.2014.03.005
   Merino O, 2011, VACCINE, V29, P2248, DOI 10.1016/j.vaccine.2011.01.050
   Musyoki JM, 2004, EXP APPL ACAROL, V32, P51, DOI 10.1023/B:APPA.0000018159.47700.e4
   Nijhof AM, 2007, INT J PARASITOL, V37, P653, DOI 10.1016/j.ijpara.2006.11.005
   Nijhof AM, 2009, BMC MOL BIOL, V10, DOI 10.1186/1471-2199-10-112
   Odongo D, 2007, VACCINE, V25, P1287, DOI 10.1016/j.vaccine.2006.09.085
   Pierce A. E., 1956, Australian Veterinary Journal, V32, P144, DOI 10.1111/j.1751-0813.1956.tb05639.x
   ROBERTS JA, 1976, J PARASITOL, V62, P485, DOI 10.2307/3279162
   Rodriguez-Mallon A, 2015, TICKS TICK-BORNE DIS, V6, P530, DOI 10.1016/j.ttbdis.2015.04.007
   Trentelman JJA, 2017, PARASITE VECTOR, V10, DOI 10.1186/s13071-017-2081-0
   Willadsen P, 2004, PARASITOLOGY, V129, pS367, DOI 10.1017/S0031182003004657
   WILLADSEN P, 1984, Z PARASITENKD, V70, P415, DOI 10.1007/BF00927829
   WILLADSEN P, 1988, INT J PARASITOL, V18, P183, DOI 10.1016/0020-7519(88)90059-8
   WILLADSEN P, 1989, J IMMUNOL, V143, P1346
   WILLADSEN P, 1995, PARASITOLOGY, V110, pS43, DOI 10.1017/S0031182000001487
NR 42
TC 14
Z9 14
PD JUL 25
PY 2019
VL 12
AR 362
DI 10.1186/s13071-019-3616-3
WC Parasitology; Tropical Medicine
UT WOS:000477592000001
DA 2022-10-08
ER

PT J
AU Artigas-Jeronimo, S
   Comin, JJP
   Villar, M
   Contreras, M
   Alberdi, P
   Viera, IL
   Soto, L
   Cordero, R
   Valdes, JJ
   Cabezas-Cruz, A
   Estrada-Pena, A
   de la Fuente, J
AF Artigas-Jeronimo, Sara
   Pastor Comin, Juan J.
   Villar, Margarita
   Contreras, Marinela
   Alberdi, Pilar
   Leon Viera, Israel
   Soto, Leandro
   Cordero, Raul
   Valdes, James J.
   Cabezas-Cruz, Alejandro
   Estrada-Pena, Agustin
   de la Fuente, Jose
TI A Novel Combined Scientific and Artistic Approach for the Advanced
   Characterization of Interactomes: The Akirin/Subolesin Model
SO VACCINES
DT Article
DE akirin; subolesin; interactome; art; evolution; music; yeast two-hybrid;
   NF-kappa B; vaccine; quantum vaccinomics; protective epitope
ID VECTOR INFESTATIONS; GENE-EXPRESSION; NUCLEAR-FACTOR; INTERACTION MAP;
   IFN-BETA; TICK; DROSOPHILA; SUBOLESIN/AKIRIN; PREDICTION; PROTEINS
AB The main objective of this study was to propose a novel methodology to approach challenges in molecular biology. Akirin/Subolesin (AKR/SUB) are vaccine protective antigens and are a model for the study of the interactome due to its conserved function in the regulation of different biological processes such as immunity and development throughout the metazoan. Herein, three visual artists and a music professor collaborated with scientists for the functional characterization of the AKR2 interactome in the regulation of the NF-kappa B pathway in human placenta cells. The results served as a methodological proof-of-concept to advance this research area. The results showed new perspectives on unexplored characteristics of AKR2 with functional implications. These results included protein dimerization, the physical interactions with different proteins simultaneously to regulate various biological processes defined by cell type-specific AKR-protein interactions, and how these interactions positively or negatively regulate the nuclear factor kappa-light-chain-enhancer of activated B cells (NF-kappa B) signaling pathway in a biological context-dependent manner. These results suggested that AKR2-interacting proteins might constitute suitable secondary transcription factors for cell- and stimulus-specific regulation of NF-kappa B. Musical perspective supported AKR/SUB evolutionary conservation in different species and provided new mechanistic insights into the AKR2 interactome. The combined scientific and artistic perspectives resulted in a multidisciplinary approach, advancing our knowledge on AKR/SUB interactome, and provided new insights into the function of AKR2-protein interactions in the regulation of the NF-kappa B pathway. Additionally, herein we proposed an algorithm for quantum vaccinomics by focusing on the model proteins AKR/SUB.
C1 [Artigas-Jeronimo, Sara; Villar, Margarita; Contreras, Marinela; Alberdi, Pilar; de la Fuente, Jose] SaBio Inst Invest Recursos Cineget IREC CSIC UCLM, Ronda Toledo S-N, Ciudad Real 13005, Spain.
   [Pastor Comin, Juan J.] Ctr Invest & Documentac Mus CIDoM UCLM CSIC, Fac Educac Ciudad Real, Ronda Calatrava 3, Ciudad Real 13071, Spain.
   [Leon Viera, Israel] Leon Viera Studio, Calle 60 338 M 31, Merida 97000, Yucatan, Mexico.
   [Soto, Leandro] Artesadhana Studio, Merida 97000, Yucatan, Mexico.
   [Cordero, Raul] Raul Cordero Studio, Calle Rio Elba 21-8, Cdmx 06500, Mexico.
   [Valdes, James J.] Univ South Bohemia, Fac Sci, Ceske Budejovice 37005, Czech Republic.
   [Valdes, James J.] Czech Acad Sci, Biol Ctr, Inst Parasitol, Branisovska 1160-31, Ceske Budejovice 37005, Czech Republic.
   [Valdes, James J.] Vet Res Inst, Dept Virol, Hudcova 70, Brno 62100, Czech Republic.
   [Cabezas-Cruz, Alejandro] Univ Paris Est, Ecole Natl Vet Alfort, ANSES, UMR BIPAR,INRA, Maisons Alfort 94700, France.
   [Estrada-Pena, Agustin] Univ Zaragoza, Fac Vet, Zaragoza 50013, Spain.
   [de la Fuente, Jose] Oklahoma State Univ, Ctr Vet Hlth Sci, Dept Vet Pathobiol, Stillwater, OK 74078 USA.
   [Villar, Margarita] Univ Castilla La Mancha, Fac Sci & Chem Technol, Biochem Sect, Ciudad Real 13071, Spain.
   [Villar, Margarita] Univ Castilla La Mancha, Reg Ctr Biomed Res CRIB, Ciudad Real 13071, Spain.
C3 Consejo Superior de Investigaciones Cientificas (CSIC); CSIC - Instituto
   de Investigacion en Recursos Cinegeticos (IREC); Universidad de
   Castilla-La Mancha; University of South Bohemia Ceske Budejovice; Czech
   Academy of Sciences; Biology Centre of the Czech Academy of Sciences;
   Czech Veterinary Research Institute; Agence Nationale de Securite
   Sanitaire de l'Alimentation, de l'Environnement du Travail (ANSES);
   Ecole Nationale Veterinaire d'Alfort (ENVA); INRAE; University of
   Zaragoza; Oklahoma State University System; Oklahoma State University -
   Stillwater; Universidad de Castilla-La Mancha; Universidad de
   Castilla-La Mancha
RP de la Fuente, J (corresponding author), SaBio Inst Invest Recursos Cineget IREC CSIC UCLM, Ronda Toledo S-N, Ciudad Real 13005, Spain.; de la Fuente, J (corresponding author), Oklahoma State Univ, Ctr Vet Hlth Sci, Dept Vet Pathobiol, Stillwater, OK 74078 USA.
EM sartigasjeronimo@gmail.com; juanjose.pastor@uclm.es;
   margaritam.villar@uclm.es; marinelacr@hotmail.com;
   maria.alberdi@uclm.es; leonvieraisrael@gmail.com; sotoananda@gmail.com;
   raulcorderostudio@gmail.com; valdjj@gmail.com;
   cabezasalejandrocruz@gmail.com; aestrada@unizar.es;
   jose_delafuente@yahoo.com
CR Abdelmohsen K, 2009, EMBO J, V28, P1271, DOI 10.1038/emboj.2009.67
   Ailenberg M, 2009, BIOTECHNIQUES, V47, P747, DOI 10.2144/000113218
   Almazan C, 2003, VACCINE, V21, P1492, DOI 10.1016/S0264-410X(02)00683-7
   Armour SM, 2013, MOL CELL BIOL, V33, P1487, DOI 10.1128/MCB.00971-12
   Artigas-Jeronimo S, 2019, FRONT PHYSIOL, V10, DOI 10.3389/fphys.2019.00462
   Artigas-Jeronimo S, 2018, FRONT PHYSIOL, V9, DOI 10.3389/fphys.2018.01612
   Ashdown H, 2006, MOL PSYCHIATR, V11, P47, DOI 10.1038/sj.mp.4001748
   Ayllon N, 2013, INFECT IMMUN, V81, P2415, DOI 10.1128/IAI.00194-13
   Benkert P, 2009, NUCLEIC ACIDS RES, V37, pW510, DOI 10.1093/nar/gkp322
   Bonnay F, 2014, EMBO J, V33, P2349, DOI 10.15252/embj.201488456
   Camnitzer Luis, 1994, NEW ART CUBA
   Contreras M, 2019, FRONT PHYSIOL, V10, DOI 10.3389/fphys.2019.00977
   Contreras M, 2016, VACCINE, V34, P3010, DOI 10.1016/j.vaccine.2016.04.092
   Cordero R., 2010, RAUL CORDERO
   DasGupta R, 2005, SCIENCE, V308, P826, DOI 10.1126/science.1109374
   de la Fuente J, 2016, PARASITE IMMUNOL, V38, P754, DOI 10.1111/pim.12339
   de la Fuente J, 2013, TRANSBOUND EMERG DIS, V60, P172, DOI 10.1111/tbed.12146
   de la Fuente J, 2018, HEKTOEN INT HEKTORAM
   de la Fuente J, 2019, VACCINES-BASEL, V7, DOI 10.3390/vaccines7030075
   de la Fuente J, 2015, PARASITE VECTOR, V8, DOI 10.1186/s13071-015-1154-1
   de la Fuente J, 2013, VACCINE, V31, P5923, DOI 10.1016/j.vaccine.2013.10.049
   de la Fuente J, 2011, VET PARASITOL, V181, P17, DOI 10.1016/j.vetpar.2011.04.018
   de la Fuente J, 2008, BMC GENOMICS, V9, DOI 10.1186/1471-2164-9-372
   De La Fuentea J, 2018, EXPERT REV VACCINES, V17, P569, DOI 10.1080/14760584.2018.1493928
   de la Garza G, 2013, J INVEST DERMATOL, V133, P68, DOI 10.1038/jid.2012.269
   Du Qiang, 2010, For Immunopathol Dis Therap, V1, P155
   Eldred SM., 2016, NATURE, V537, P125, DOI DOI 10.1038/nj7618-125a
   Formstecher E, 2005, GENOME RES, V15, P376, DOI 10.1101/gr.2659105
   Frasor J, 2015, MOL CELL ENDOCRINOL, V418, P235, DOI 10.1016/j.mce.2014.09.013
   Garcia-Garcia J, 2017, J MOL BIOL, V429, P382, DOI 10.1016/j.jmb.2016.11.034
   Goto A, 2008, NAT IMMUNOL, V9, P97, DOI 10.1038/ni1543
   Goto A, 2014, J BIOL CHEM, V289, P20470, DOI 10.1074/jbc.C114.553719
   Hein MY, 2015, CELL, V163, P712, DOI 10.1016/j.cell.2015.09.053
   HISCOTT J, 1989, J VIROL, V63, P2557, DOI 10.1128/JVI.63.6.2557-2566.1989
   Hoffmann A, 2006, IMMUNOL REV, V210, P171, DOI 10.1111/j.0105-2896.2006.00375.x
   Huttlin EL, 2017, NATURE, V545, P505, DOI 10.1038/nature22366
   Jeffries S., 2011, THE GUARDIAN    0821
   Joly S, 2016, PLOS ONE, V11, DOI 10.1371/journal.pone.0152385
   Kim DE, 2004, NUCLEIC ACIDS RES, V32, pW526, DOI 10.1093/nar/gkh468
   Kowalec K, 2018, NAT GENET, V50, P1081, DOI 10.1038/s41588-018-0168-y
   LENARDO MJ, 1989, CELL, V57, P287, DOI 10.1016/0092-8674(89)90966-5
   MACDONALD NJ, 1990, CELL, V60, P767, DOI 10.1016/0092-8674(90)90091-R
   Macqueen DJ, 2009, BMC EVOL BIOL, V9, DOI 10.1186/1471-2148-9-34
   Maeda John, 2013, SCI AM
   Mannone M., 2018, J CREAT MUSIC SYST, V2, P3, DOI [10.5920/jcms.2018.02, DOI 10.5920/JCMS.2018.02]
   Merino O, 2013, VACCINE, V31, P5889, DOI 10.1016/j.vaccine.2013.09.037
   Moreno-Cid JA, 2013, VACCINE, V31, P1187, DOI 10.1016/j.vaccine.2012.12.073
   Nowak Scott J, 2012, Bioarchitecture, V2, P209, DOI 10.4161/bioa.22907
   Pena-Rangel MT, 2002, GENETICS, V160, P1035
   Polanowska J, 2018, PLOS GENET, V14, DOI 10.1371/journal.pgen.1007494
   Pranski EL, 2012, J NEUROINFLAMM, V9, DOI 10.1186/1742-2094-9-67
   Prudencio CR, 2010, VACCINE, V28, P5398, DOI 10.1016/j.vaccine.2010.06.021
   Rain JC, 2001, NATURE, V409, P211, DOI 10.1038/35051615
   Riego Eileen, 1995, Biological Research, V28, P197
   Rual JF, 2005, NATURE, V437, P1173, DOI 10.1038/nature04209
   Sakai J, 2017, SCI REP-UK, V7, DOI 10.1038/s41598-017-01600-y
   Schulkin J, 2014, FRONT NEUROSCI-SWITZ, V8, DOI 10.3389/fnins.2014.00292
   Sharif O, 2007, BMC IMMUNOL, V8, DOI 10.1186/1471-2172-8-1
   Shaw DK, 2017, NAT COMMUN, V8, DOI 10.1038/ncomms14401
   Sheikh F, 2014, J LEUKOCYTE BIOL, V96, P591, DOI 10.1189/jlb.2A0414-191R
   Shelton J., 2017, YALENEWS
   Stevens C., 2017, CONVERSATION
   Tayag Y., 2014, SCI AM
   Temple MD, 2017, BMC BIOINFORMATICS, V18, DOI 10.1186/s12859-017-1632-x
   Tieri P, 2012, PLOS ONE, V7, DOI 10.1371/journal.pone.0032678
   van Essen D, 2009, PLOS BIOL, V7, P549, DOI 10.1371/journal.pbio.1000073
   Veis N, 2017, NATURE, V543, P490, DOI 10.1038/543490a
   Ward JJ, 2004, J MOL BIOL, V337, P635, DOI 10.1016/j.jmb.2004.02.002
   Wingelhofer B, 2018, LEUKEMIA, V32, P1713, DOI 10.1038/s41375-018-0117-x
   Wu ST, 2007, NUCLEIC ACIDS RES, V35, P3375, DOI 10.1093/nar/gkm251
   Zhang Y, 2008, BMC BIOINFORMATICS, V9, DOI 10.1186/1471-2105-9-40
NR 71
TC 15
Z9 15
PD MAR
PY 2020
VL 8
IS 1
AR 77
DI 10.3390/vaccines8010077
WC Immunology; Medicine, Research & Experimental
UT WOS:000529439800076
DA 2022-10-08
ER

PT S
AU de la Fuente, J
   Blouin, EF
   Manzano-Roman, R
   Naranjo, V
   Almazan, C
   de la Lastra, JMP
   Zivkovic, Z
   Massung, RF
   Jongejan, F
   Kocan, KM
AF de la Fuente, Jose
   Blouin, Edmour F.
   Manzano-Roman, Raul
   Naranjo, Victoria
   Almazan, Consuelo
   Perez de la Lastra, Jose Manuel
   Zivkovic, Zorica
   Massung, Robert F.
   Jongejan, Frans
   Kocan, Katherine M.
BE Sparagano, OAE
   Maillard, JC
   Figueroa, JV
TI Differential Expression of the Tick Protective Antigen Subolesin in
   Anaplasma marginale- and A-phagocytophilum-infected Host Cells
SO ANIMAL BIODIVERSITY AND EMERGING DISEASES: PREDICTION AND PREVENTION
SE Annals of the New York Academy of Sciences
DT Article; Proceedings Paper
DE tick; subolesin; Anaplasma; RNA interference; gene expression; HL-60;
   vaccine
ID GENE; AGENT; IDENTIFICATION; RICKETTSIALES; TRANSMISSION; MODULATION;
   4D8; 1A
AB Subolesin was recently shown in vaccine and RNA interference (RNAi) studies to protect against tick infestations and to affect tick feeding, reproduction, and development as well as infection of host cells by Anaplasma marginale and A. phagocytophilum. Recent experiments provided evidence that infection of both tick and vertebrate host cells with these two pathogens modified gene expression. We therefore hypothesized that infection of host cells with A. margin ale and A. phagocytophilum. affects expression of subolesin. Subolesin mRNA levels were determined by real-time reverse transcriptase (RT)-PCR in uninfected and A. marginale-infected Dermacentor variabilis guts and salivary glands and IDE8-cultured tick cells and in uninfected and A. phagoeytophilum-infected Ixodes scapularis nymphs, ISE6-cultured tick cells, and the human cell line HL-60. In addition, the effect of subolesin on Anaplasma spp. infection/multiplication was characterized by RNAi in tick tissues and/or cultured tick and human cells. These experiments presented evidence of differential expression of subolesin in A. marginale- and A. phagocytophilum-infected cells. Subolesin was differentially expressed in A. marginale-infected ticks in a tissue-specific manner in which mRNA levels increased in response to A. marginale infection in tick salivary gland cells but not in the gut cells. Subolesin knockdown by RNAi reduced Anaplasma infection/multiplication only in cells in which infection increased subolesin expression, i.e., in A. marginale-infected D. variabilis salivary glands and IDE8 cells. The results reported herein further support the role of subolesin in Anaplasma-host interactions and suggest a putative role of subolesin in vaccines for the control of pathogen infection/multiplication in ticks.
C1 [de la Fuente, Jose; Blouin, Edmour F.; Manzano-Roman, Raul; Kocan, Katherine M.] Oklahoma State Univ, Ctr Vet Hlth Sci, Dept Vet Pathobiol, Stillwater, OK 74078 USA.
   [de la Fuente, Jose; Naranjo, Victoria; Perez de la Lastra, Jose Manuel] CSIC, UCLM, JCCM, Inst Invest Recursos Cineget IREC, Ciudad Real, Spain.
   [Almazan, Consuelo] Univ Autonoma Tamaulipas, Fac Med Vet & Zootecnia, Victoria, Tamaulipas, Mexico.
   [Zivkovic, Zorica; Jongejan, Frans] Univ Utrecht, Fac Vet Med, Dept Immunol & Infect Dis, Utrecht Ctr Tick Borne Dis, Utrecht, Netherlands.
   [Massung, Robert F.] Ctr Dis Control & Prevent, Div Viral & Rickettsial Dis, Atlanta, GA USA.
   [Jongejan, Frans] Univ Pretoria, Fac Vet Sci, Dept Vet Trop Dis, ZA-0110 Onderstepoort, South Africa.
C3 Oklahoma State University System; Oklahoma State University -
   Stillwater; Consejo Superior de Investigaciones Cientificas (CSIC); CSIC
   - Instituto de Investigacion en Recursos Cinegeticos (IREC); Universidad
   de Castilla-La Mancha; Universidad Autonoma de Tamaulipas; Utrecht
   University; Centers for Disease Control & Prevention - USA; University
   of Pretoria
RP de la Fuente, J (corresponding author), Oklahoma State Univ, Ctr Vet Hlth Sci, Dept Vet Pathobiol, 250 McElroy Hall, Stillwater, OK 74078 USA.
EM jose_delafuente@yahoo.com
CR Almazan C, 2005, VACCINE, V23, P5294, DOI 10.1016/j.vaccine.2005.08.004
   Almazan C, 2005, VACCINE, V23, P4403, DOI 10.1016/j.vaccine.2005.04.012
   Almazan C, 2003, VACCINE, V21, P1492, DOI 10.1016/S0264-410X(02)00683-7
   Blouin Edmour F., 2002, Animal Health Research Reviews, V3, P57, DOI 10.1079/AHRR200241
   Blouin EF, 2003, VET PARASITOL, V111, P247, DOI 10.1016/S0304-4017(02)00378-3
   De la Fuente J, 2006, BIOCHEM BIOPH RES CO, V344, P332, DOI 10.1016/j.bbrc.2006.03.109
   de la Fuente J, 2005, CELL MICROBIOL, V7, P549, DOI 10.1111/j.1462-5822.2004.00485.x
   de la Fuente J, 2005, J CLIN MICROBIOL, V43, P1309, DOI 10.1128/JCM.43.3.1309-1317.2005
   de la Fuente J, 2001, INT J PARASITOL, V31, P1705, DOI 10.1016/S0020-7519(01)00287-9
   de la Fuente J, 2006, PARASITOL RES, V100, P85, DOI 10.1007/s00436-006-0244-6
   de la Fuente J, 2006, VACCINE, V24, P4082, DOI 10.1016/j.vaccine.2006.02.046
   de la Fuente J, 2006, PARASITOL RES, V99, P108, DOI 10.1007/s00436-006-0132-0
   Dumler JS, 2005, EMERG INFECT DIS, V11, P1828, DOI 10.3201/eid1112.050898
   Dumler JS, 2001, INT J SYST EVOL MICR, V51, P2145, DOI 10.1099/00207713-51-6-2145
   Goodman JL, 1996, NEW ENGL J MED, V334, P209, DOI 10.1056/NEJM199601253340401
   Kocan KM, 2007, PARASITOL RES, V100, P1411, DOI 10.1007/s00436-007-0483-1
   Kocan KM, 2004, PARASITOLOGY, V129, pS285, DOI 10.1017/S0031182003004700
   Munderloh UG, 1999, J CLIN MICROBIOL, V37, P2518, DOI 10.1128/JCM.37.8.2518-2524.1999
   Nicklas JA, 2003, J FORENSIC SCI, V48, P936
   Pedra JHF, 2005, GENOMICS, V86, P365, DOI 10.1016/j.ygeno.2005.05.008
   Sukumaran B, 2005, INFECT IMMUN, V73, P8089, DOI 10.1128/IAI.73.12.8089-8099.2005
   Sukumaran B, 2006, J EXP MED, V203, P1507, DOI 10.1084/jem.20060208
   Thomas V, 2007, CELL MICROBIOL, V9, P1730, DOI 10.1111/j.1462-5822.2007.00908.x
   Ueti MW, 2007, INFECT IMMUN, V75, P2959, DOI 10.1128/IAI.00284-07
NR 24
TC 25
Z9 25
PY 2008
VL 1149
BP 27
EP 35
DI 10.1196/annals.1428.056
WC Ecology; Multidisciplinary Sciences; Veterinary Sciences
UT WOS:000262400000008
DA 2022-10-08
ER

PT J
AU Hassan, IA
   Wang, YN
   Zhou, YZ
   Cao, J
   Zhang, HS
   Zhou, JL
AF Hassan, Ibrahim A.
   Wang, Yanan
   Zhou, Yongzhi
   Cao, Jie
   Zhang, Houshuang
   Zhou, Jinlin
TI Cross protection induced by combined Subolesin-based DNA and protein
   immunizations against adult Haemaphysalis longicornis
SO VACCINE
DT Article
DE Anti-tick vaccine; Subolesin; Ribosomal P0; DNA vaccine; Chimeric
   polypeptide
ID TICK-BORNE ENCEPHALITIS; BOOPHILUS-MICROPLUS; VECTOR INFESTATIONS; RNA
   INTERFERENCE; VACCINE EFFICACY; IMMUNE-RESPONSE; BM86 ANTIGEN; CATTLE
   TICK; IDENTIFICATION; EXPRESSION
AB Vaccination against ticks is an environmentally friendly alternative control method compared to chemical acaricide applications. Subolesin is a conserved protein in ticks, which can provide protection against some tick species. In this study, we evaluated the capacity of cocktail vaccination with Subolesin and ribosomal acidic protein 0 (P0) peptide against adults of Haemaphysalis longicornis. Priming with DNA vaccine expressing subolesin, followed by boosters of a single antigen (rRhSub) or a chimeric polypeptide (rRhSub/P0), provided cross protection. This treatment resulted in significant mortality, reduced blood ingestion and reduced reproduction in H. longicornis adults. Vaccination efficacies of 79.3% and 86.6% are reported in groups supplemented with rRhSub and rRhSub/P0, respectively. Conserved antigens, such as subolesin, formulated as DNA vaccine and enhanced with chimeric polypeptides, could be used as an anti-tick vaccine application, especially for control of infestation involving several tick species. (C) 2019 The Author(s). Published by Elsevier Ltd.
C1 [Hassan, Ibrahim A.; Wang, Yanan; Zhou, Yongzhi; Cao, Jie; Zhang, Houshuang; Zhou, Jinlin] Chinese Acad Agr Sci, Shanghai Vet Res Inst, Key Lab Anim Parasitol, Minist Agr, Shanghai 200241, Peoples R China.
C3 Chinese Academy of Agricultural Sciences; Shanghai Veterinary Research
   Institute, CAAS
RP Zhou, JL (corresponding author), Chinese Acad Agr Sci, Shanghai Vet Res Inst, Key Lab Anim Parasitol, Minist Agr, Shanghai 200241, Peoples R China.
EM jinlinzhou@shvri.ac.cn
CR Almazan C, 2005, VACCINE, V23, P5294, DOI 10.1016/j.vaccine.2005.08.004
   Almazan C, 2005, VACCINE, V23, P4403, DOI 10.1016/j.vaccine.2005.04.012
   Almazan C, 2010, PARASITOL RES, V106, P471, DOI 10.1007/s00436-009-1689-1
   Artigas-Jeronimo S, 2019, FRONT PHYSIOL, V10, DOI 10.3389/fphys.2019.00462
   Artigas-Jeronimo S, 2018, FRONT PHYSIOL, V9, DOI 10.3389/fphys.2018.01612
   Bensaci M, 2012, VACCINE, V30, P6040, DOI 10.1016/j.vaccine.2012.07.053
   Blouin EE, 2008, ANN NY ACAD SCI, V1149, P41, DOI 10.1196/annals.1428.058
   Canales M, 2009, VACCINE, V27, P7244, DOI 10.1016/j.vaccine.2009.09.123
   Carreon D, 2012, VACCINE, V30, P273, DOI 10.1016/j.vaccine.2011.10.099
   Contreras M, 2016, VACCINE, V34, P3010, DOI 10.1016/j.vaccine.2016.04.092
   de la Fuente J, 2000, VET PARASITOL, V92, P209, DOI 10.1016/S0304-4017(00)00308-3
   de la Fuente J, 1999, GENET ANAL-BIOMOL E, V15, P143, DOI 10.1016/S1050-3862(99)00018-2
   de la Fuente J, 2013, TRANSBOUND EMERG DIS, V60, P172, DOI 10.1111/tbed.12146
   De La Fuente J, 2000, ANN NY ACAD SCI, V916, P617, DOI 10.1111/j.1749-6632.2000.tb05347.x
   de la Fuente Jose, 2007, Animal Health Research Reviews, V8, P23, DOI 10.1017/S1466252307001193
   de la Fuente J, 2006, VACCINE, V24, P4082, DOI 10.1016/j.vaccine.2006.02.046
   de la Fuente J, 2011, VET PARASITOL, V181, P17, DOI 10.1016/j.vetpar.2011.04.018
   de la Fuente J, 2010, VACCINE, V28, P1786, DOI 10.1016/j.vaccine.2009.12.007
   de la Fuente J, 2008, BMC GENOMICS, V9, DOI 10.1186/1471-2164-9-372
   De Rose R, 1999, VET IMMUNOL IMMUNOP, V71, P151, DOI 10.1016/S0165-2427(99)00038-0
   De Vos S, 2001, EXP APPL ACAROL, V25, P245, DOI 10.1023/A:1010609007009
   Fragoso H, 1998, VACCINE, V16, P1990, DOI 10.1016/S0264-410X(98)00116-9
   Fragoso H, 1995, MICROPLUS CAN
   FUJISAKI K, 1994, PARASITOL TODAY, V10, P31, DOI 10.1016/0169-4758(94)90355-7
   Galindo RC, 2009, DEV COMP IMMUNOL, V33, P612, DOI 10.1016/j.dci.2008.11.002
   George JE, 2004, PARASITOLOGY, V129, pS353, DOI 10.1017/S0031182003004682
   Gong HY, 2008, VET PARASITOL, V151, P268, DOI 10.1016/j.vetpar.2007.11.015
   Goto A, 2008, NAT IMMUNOL, V9, P97, DOI 10.1038/ni1543
   Green MR, 2018, COLD SPRING HARBOR P, V2018
   Jongejan F, 2004, PARASITOLOGY, V129, pS3, DOI 10.1017/S0031182004005967
   Justice MC, 1999, J BIOL CHEM, V274, P4869, DOI 10.1074/jbc.274.8.4869
   Kusakisako K, 2018, EXP APPL ACAROL, V74, P73, DOI 10.1007/s10493-018-0209-3
   Lew-Tabor AE, 2014, TICKS TICK-BORNE DIS, V5, P500, DOI 10.1016/j.ttbdis.2014.03.005
   Lu PY, 2016, EXP APPL ACAROL, V68, P113, DOI 10.1007/s10493-015-9987-z
   Macqueen DJ, 2009, BMC EVOL BIOL, V9, DOI 10.1186/1471-2148-9-34
   Merino O, 2011, VACCINE, V29, P2248, DOI 10.1016/j.vaccine.2011.01.050
   Moreno-Cid JA, 2013, VACCINE, V31, P1187, DOI 10.1016/j.vaccine.2012.12.073
   Mugabi KN, 2010, TROP ANIM HEALTH PRO, V42, P131, DOI 10.1007/s11250-009-9396-6
   Peter RJ, 2005, VET PARASITOL, V132, P205, DOI 10.1016/j.vetpar.2005.07.004
   Popara M, 2013, VACCINE, V31, P4728, DOI 10.1016/j.vaccine.2013.08.031
   RICH BE, 1987, MOL CELL BIOL, V7, P4065, DOI 10.1128/MCB.7.11.4065
   Rodriguez-Mallon A, 2015, TICKS TICK-BORNE DIS, V6, P530, DOI 10.1016/j.ttbdis.2015.04.007
   Rodriguez-Mallon A, 2012, VACCINE, V30, P1782, DOI 10.1016/j.vaccine.2012.01.011
   Rodriguez-Valle M, 2012, VACCINE, V30, P3453, DOI 10.1016/j.vaccine.2012.03.020
   Ruiz LM, 2007, VET PARASITOL, V144, P138, DOI 10.1016/j.vetpar.2006.09.033
   Shakya M, 2014, VACCINE, V32, P3488, DOI 10.1016/j.vaccine.2014.04.053
   Singh S, 2002, MOL BIOCHEM PARASIT, V119, P121, DOI 10.1016/S0166-6851(01)00394-2
   Sun RX, 2017, TICKS TICK-BORNE DIS, V8, P631, DOI 10.1016/j.ttbdis.2017.04.009
   Torina A, 2014, PARASITE VECTOR, V7, DOI 10.1186/1756-3305-7-10
   Wu XB, 2013, PARASITE VECTOR, V6, DOI 10.1186/1756-3305-6-119
   Yacoub A, 1996, NUCLEIC ACIDS RES, V24, P4298, DOI 10.1093/nar/24.21.4298
   Yi X, 2017, VACCINE, V35, P1227, DOI 10.1016/j.vaccine.2017.01.015
   Yin H, 1997, TROP ANIM HEALTH PRO, V29, p11S, DOI 10.1007/BF02632908
   Zhou JL, 2006, GENE, V372, P191, DOI 10.1016/j.gene.2005.12.020
NR 54
TC 6
Z9 7
PD JAN 22
PY 2020
VL 38
IS 4
BP 907
EP 915
DI 10.1016/j.vaccine.2019.10.076
WC Immunology; Medicine, Research & Experimental
UT WOS:000513988200028
DA 2022-10-08
ER

PT S
AU Blouin, EE
   Manzano-Roman, R
   de la Fuente, J
   Kocan, KM
AF Blouin, Edmour E.
   Manzano-Roman, Raul
   de la Fuente, Jose
   Kocan, Katherine M.
BE Sparagano, OAE
   Maillard, JC
   Figueroa, JV
TI Defining the Role of Subolesin in Tick Cell Culture by Use of RNA
   Interference
SO ANIMAL BIODIVERSITY AND EMERGING DISEASES: PREDICTION AND PREVENTION
SE Annals of the New York Academy of Sciences
DT Article; Proceedings Paper
DE RNA interference; ticks; subolesin; IDE8 tick cell culture
ID PROTECTIVE ANTIGENS; EXPRESSION; 4D8
AB Development of tick vaccines provides new opportunities for control of tick infestations and tick-borne diseases. Recently, the tick-protective protein, subolesin, was identified in a cell line derived from Ixodes scapularis by expression library immunization and a mouse model of tick infestations. While subolesin was conserved among ixodid tick species, the biological function of this gene is unknown. Subolesin expression in ticks was silenced by RNA interference (RNAi) to provide information on the gene's function, and silencing of subolesin profoundly impacted tick survival, feeding, and reproduction. In this research we used RNAi in the IDE8 tick cell line to further study the role of subolesin in development of cultured tick cells. The cells were incubated with subolesin double-stranded (ds)RNA and cell growth was monitored. Incorporation of dsRNA by tick cells was monitored with Cy3-labeled dsRNA. After 72 h cells were harvested for cell counts, morphology, and for confirmation of gene silencing by reverse transcriptase-PCR. While the expression of subolesin in treated cells was reduced 80 +/- 9% by RNAi as compared with mock-treated cells, cell growth did not appear to be affected over the 72-h period. This is the first report of the use of RNAi in tick cell culture. RNAi is a powerful tool for studying tick gene function and will likely contribute to our understanding of the role that tick genes play in cell development and infection with pathogens.
C1 [Blouin, Edmour E.; Manzano-Roman, Raul; de la Fuente, Jose; Kocan, Katherine M.] Oklahoma State Univ, Ctr Vet Hlth Sci, Dept Vet Pathobiol, Stillwater, OK 74078 USA.
   [de la Fuente, Jose] CSIC, UCLM, JCCM, Inst Invest Recursos Cineget IREC, Ciudad Real, Spain.
C3 Oklahoma State University System; Oklahoma State University -
   Stillwater; Consejo Superior de Investigaciones Cientificas (CSIC); CSIC
   - Instituto de Investigacion en Recursos Cinegeticos (IREC); Universidad
   de Castilla-La Mancha
RP de la Fuente, J (corresponding author), Oklahoma State Univ, Ctr Vet Hlth Sci, Dept Vet Pathobiol, 250 McElroy Hall, Stillwater, OK 74078 USA.
EM jose_delafuente@yahoo.com
CR Almazan C, 2005, VACCINE, V23, P5294, DOI 10.1016/j.vaccine.2005.08.004
   Almazan C, 2003, VACCINE, V21, P1492, DOI 10.1016/S0264-410X(02)00683-7
   Blouin Edmour F., 2002, Animal Health Research Reviews, V3, P57, DOI 10.1079/AHRR200241
   De la Fuente J, 2006, BIOCHEM BIOPH RES CO, V344, P332, DOI 10.1016/j.bbrc.2006.03.109
   de la Fuente J, 2007, TRENDS PARASITOL, V23, P427, DOI 10.1016/j.pt.2007.07.002
   de la Fuente J, 2006, VACCINE, V24, P4082, DOI 10.1016/j.vaccine.2006.02.046
   de la Fuente J, 2006, PARASITOL RES, V99, P108, DOI 10.1007/s00436-006-0132-0
   de la Fuente Jose, 2003, Expert Rev Vaccines, V2, P583
   MUNDERLOH UG, 1994, J PARASITOL, V80, P533, DOI 10.2307/3283188
NR 9
TC 5
Z9 6
PY 2008
VL 1149
BP 41
EP 44
DI 10.1196/annals.1428.058
WC Ecology; Multidisciplinary Sciences; Veterinary Sciences
UT WOS:000262400000010
DA 2022-10-08
ER

PT J
AU de la Fuente, J
   Garcia-Garcia, JC
   Gonzalez, DM
   Izquierdo, G
   Ochagavia, ME
AF de la Fuente, J
   Garcia-Garcia, JC
   Gonzalez, DM
   Izquierdo, G
   Ochagavia, ME
TI Molecular analysis of Boophilus spp. (Acari : Ixodidae) tick strains
SO VETERINARY PARASITOLOGY
DT Article
DE microsatellite; DNA STR; cattle tick; Boophilus microplus; Bm86;
   phylogeny; vaccine
ID CATTLE TICK; PICHIA-PASTORIS; VACCINE GAVAC(TM); RECOMBINANT BM86;
   MICROPLUS; DNA; ANTIGEN; ARRANGEMENT; POPULATIONS; SENSITIVITY
AB Boophilus spp. (Acari: Ixodidae) parasitize cattle and other farm and wild animals in tropical and subtropical regions of the world. Ticks belonging to the genus Boophilus have undergone evolutionary processes associated with habitat adaptation following biogeographical separation, resulting in strains with marked morphological differences. We have characterized at the molecular level B. microplus strains from Latin America and Australia, employing sequences derived from the bm86 coding region, an intron located within the bm86 gene, and DNA short tandem repeats (STR). A B. annulatus strain was employed for comparison. The results indicated that variation within the bm86 coding region is higher between B. microplus strains than between some B. microplus strains and B. annulatus. The sequence of the intron was not informative for phylogenetic analysis, varying among individuals of the same strain. Two STRs were identified in B. microplus (STRs BmM1 and BmM2) and one in B. annulatus (STR Ba1). Southern hybridization experiments with STRs BmM1 and BmM2 as a probe revealed the prevalence of dispersed moderately repeated DNA in the genome of B. microplus. The analysis of polymorphism at STR locus BmM1 evidenced differences within and between populations of B. microphs. These results support at the molecular Level the existing differences between B, microplus strains and suggest tools to characterize these populations. (C) 2000 Elsevier Science B.V. All rights reserved.
C1 Ctr Ingn Genet & Biotecnol, Div Mammalian Cell Genet, Havana, Cuba.
   Ctr Ingn Genet & Biotecnol, Div Automat, Havana, Cuba.
C3 Centro de Ingenieria Genetica y Biotecnologia; Centro de Ingenieria
   Genetica y Biotecnologia
RP de la Fuente, J (corresponding author), Oklahoma State Univ, Coll Vet Med, Dept Vet Pathobiol, Stillwater, OK 74078 USA.
EM jose_delafuente@yahoo.com
CR Baxter GD, 1999, INT J PARASITOL, V29, P1765, DOI 10.1016/S0020-7519(99)00136-8
   Black WC, 1998, MOL BIOL EVOL, V15, P1772, DOI 10.1093/oxfordjournals.molbev.a025903
   Campbell NJH, 1999, MOL BIOL EVOL, V16, P732, DOI 10.1093/oxfordjournals.molbev.a026158
   Canales M, 1997, VACCINE, V15, P414, DOI 10.1016/S0264-410X(96)00192-2
   Cobon G, 1995, RECOMBINANT VACCINES, P163
   COBON G, 1996, Patent No. 5587311
   CRAIN WR, 1976, CHROMOSOMA, V59, P1, DOI 10.1007/BF00327705
   de la Fuente J, 1999, GENET ANAL-BIOMOL E, V15, P143, DOI 10.1016/S1050-3862(99)00018-2
   de la Fuente J, 1998, VACCINE, V16, P366, DOI 10.1016/S0264-410X(97)00208-9
   EFSTRATIADIS A, 1976, P NATL ACAD SCI USA, V73, P2289, DOI 10.1073/pnas.73.7.2289
   ELIZUR A, 1990, J MOL EVOL, V30, P347, DOI 10.1007/BF02101889
   FELSENSTEIN J, 1985, EVOLUTION, V39, P783, DOI 10.1111/j.1558-5646.1985.tb00420.x
   Felsestein J., 1989, CLADISTICS, V5, P164
   Fragoso H, 1998, VACCINE, V16, P1990, DOI 10.1016/S0264-410X(98)00116-9
   Fukunaga M, 2000, J PARASITOL, V86, P38, DOI 10.1645/0022-3395(2000)086[0038:MPAOIT]2.0.CO;2
   Garcia-Garcia JC, 1999, EXP APPL ACAROL, V23, P883, DOI 10.1023/A:1006270615158
   Garcia-Garcia JC, 1998, VACCINE, V16, P1053, DOI 10.1016/S0264-410X(97)00266-1
   Garcia-Garcia JC, 2000, VACCINE, V18, P2275, DOI 10.1016/S0264-410X(99)00548-4
   HAYMER DS, 1994, GENOME, V37, P244, DOI 10.1139/g94-034
   Hernandez R, 1998, J MED ENTOMOL, V35, P895, DOI 10.1093/jmedent/35.5.895
   Jonsson NN, 2000, VET PARASITOL, V88, P275, DOI 10.1016/S0304-4017(99)00213-7
   JOWETT T, 1987, DROSOPHILA PRACTICAL, P275
   JUKES T H, 1969, P21
   Lawrie CH, 1999, EXP PARASITOL, V93, P207, DOI 10.1006/expr.1999.4456
   MANNING JE, 1975, CELL, V4, P141, DOI 10.1016/0092-8674(75)90121-X
   NUNEZ JC, 1972, MED VET, V53, P3
   Passos DT, 1999, VET PARASITOL, V87, P83, DOI 10.1016/S0304-4017(99)00147-8
   PENICHET M, 1994, PARASITE IMMUNOL, V16, P493, DOI 10.1111/j.1365-3024.1994.tb00377.x
   RAND KN, 1989, P NATL ACAD SCI USA, V86, P9657, DOI 10.1073/pnas.86.24.9657
   Redondo M, 1999, EXP APPL ACAROL, V23, P841, DOI 10.1023/A:1015925616490
   RIDING GA, 1994, J IMMUNOL, V153, P5158
   RODRIGUEZ M, 1994, J BIOTECHNOL, V33, P135, DOI 10.1016/0168-1656(94)90106-6
   SAITOU N, 1987, MOL BIOL EVOL, V4, P406, DOI 10.1093/oxfordjournals.molbev.a040454
   SATTLER PW, 1986, J PARASITOL, V72, P95, DOI 10.2307/3281799
   SINGH L, 1980, CHROMOSOMA, V79, P137, DOI 10.1007/BF01175181
   SPICKETT AM, 1978, ONDERSTEPOORT J VET, V45, P149
   TAUTZ D, 1989, NUCLEIC ACIDS RES, V17, P6463, DOI 10.1093/nar/17.16.6463
   Tellam Ross L., 1992, P303
   THOMPSON JD, 1994, NUCLEIC ACIDS RES, V22, P4673, DOI 10.1093/nar/22.22.4673
   Wang H, 1998, NATURE, V391, P753, DOI 10.1038/35773
   Wang H, 1999, EXP APPL ACAROL, V23, P969, DOI 10.1023/A:1006362929841
   Wikel SK, 1999, INT J PARASITOL, V29, P851, DOI 10.1016/S0020-7519(99)00042-9
   WILLADSEN P, 1995, PARASITOLOGY, V110, pS43, DOI 10.1017/S0031182000001487
   WILLIAMS CL, 1994, HEREDITY, V72, P412, DOI 10.1038/hdy.1994.57
   Zahler M, 1997, J PARASITOL, V83, P302, DOI 10.2307/3284460
NR 45
TC 27
Z9 28
PD OCT 1
PY 2000
VL 92
IS 3
BP 209
EP 222
DI 10.1016/S0304-4017(00)00308-3
WC Parasitology; Veterinary Sciences
UT WOS:000089291000005
DA 2022-10-08
ER

PT J
AU Merino, O
   Almazan, C
   Canales, M
   Villar, M
   Moreno-Cid, JA
   Estrada-Pena, A
   Kocan, KM
   de la Fuente, J
AF Merino, Octavio
   Almazan, Consuelo
   Canales, Mario
   Villar, Margarita
   Moreno-Cid, Juan A.
   Estrada-Pena, Agustin
   Kocan, Katherine M.
   de la Fuente, Jose
TI Control of Rhipicephalus (Boophilus) microplus infestations by the
   combination of subolesin vaccination and tick autocidal control after
   subolesin gene knockdown in ticks fed on cattle
SO VACCINE
DT Article
DE Cattle tick; Boophilus; Vaccine; RNA interference; Subolesin
ID RNA INTERFERENCE; PROTECTIVE ANTIGENS; POPULATION-DYNAMICS; RESEARCH
   AGENDA; GAVAC(TM); SIMULATION; IXODIDAE; AFRICA; ACARI; IDENTIFICATION
AB Tick subolesin was shown in immunization trials using the recombinant protein to protect hosts against tick infestations. In this study, we demonstrated that subolesin vaccination and release of ticks after subolesin knockdown by RNA interference (RNAi) could be used for the control of Rhipicephalus (Boophilus) microplus tick infestations in cattle and suggested that the combination of these methods could increase the efficacy of cattle tick control under some circumstances. The greatest tick control was obtained when both release of ticks after subolesin knockdown and vaccination were used concurrently. However, modeling results suggested that vaccine efficacy could be increased if at least 80% of the ticks infesting cattle correspond to subolesin-knockdown ticks. The results of this proof-of-concept trial demonstrated the efficacy of the sterile acarine technique (SAT) through production of subolesin-knockdown larvae by dsRNA injection into replete females for the control of R. microplus tick infestations, alone or in combination with subolesin vaccination. (C) 2011 Elsevier Ltd. All rights reserved.
C1 [Canales, Mario; Villar, Margarita; Moreno-Cid, Juan A.; de la Fuente, Jose] Inst Invest Recursos Cineget IREC CSIC UCLM JCCM, Ciudad Real 13005, Spain.
   [Merino, Octavio; Almazan, Consuelo] Univ Autonoma Tamaulipas, Fac Med Vet & Zootecnia, Ciudad Victoria 87000, Tamaulipas, Mexico.
   [Estrada-Pena, Agustin] Fac Vet, Dept Parasitol, Zaragoza 50013, Spain.
   [Kocan, Katherine M.; de la Fuente, Jose] Oklahoma State Univ, Ctr Vet Hlth Sci, Dept Vet Pathobiol, Stillwater, OK 74078 USA.
C3 Consejo Superior de Investigaciones Cientificas (CSIC); CSIC - Instituto
   de Investigacion en Recursos Cinegeticos (IREC); Universidad de
   Castilla-La Mancha; Universidad Autonoma de Tamaulipas; Oklahoma State
   University System; Oklahoma State University - Stillwater
RP de la Fuente, J (corresponding author), Inst Invest Recursos Cineget IREC CSIC UCLM JCCM, Ronda Toledo S-N, Ciudad Real 13005, Spain.
EM jose_delafuente@yahoo.com
CR Almazan C, 2005, VACCINE, V23, P5294, DOI 10.1016/j.vaccine.2005.08.004
   Almazan C, 2005, VACCINE, V23, P4403, DOI 10.1016/j.vaccine.2005.04.012
   Almazan C, 2003, VACCINE, V21, P1492, DOI 10.1016/S0264-410X(02)00683-7
   Almazan C, 2010, PARASITOL RES, V106, P471, DOI 10.1007/s00436-009-1689-1
   Alphey L, 2010, VECTOR-BORNE ZOONOT, V10, P295, DOI 10.1089/vbz.2009.0014
   Barker SC, 2004, PARASITOLOGY, V129, pS15, DOI 10.1017/S0031182004005207
   Canales M, 1997, VACCINE, V15, P414, DOI 10.1016/S0264-410X(96)00192-2
   Canales M, 2009, BMC BIOTECHNOL, V9, DOI 10.1186/1472-6750-9-29
   Cobon G, 1995, RECOMBINANT VACCINES, P163
   Corson MS, 2004, ECOL MODEL, V180, P487, DOI 10.1016/j.ecolmodel.2004.04.034
   De la Fuente J, 2006, PARASITE IMMUNOL, V28, P275, DOI 10.1111/j.1365-3024.2006.00828.x
   De la Fuente J, 2006, BIOCHEM BIOPH RES CO, V344, P332, DOI 10.1016/j.bbrc.2006.03.109
   de la Fuente J, 1999, GENET ANAL-BIOMOL E, V15, P143, DOI 10.1016/S1050-3862(99)00018-2
   de la Fuente J, 1998, VACCINE, V16, P366, DOI 10.1016/S0264-410X(97)00208-9
   de la Fuente Jose, 2007, Animal Health Research Reviews, V8, P23, DOI 10.1017/S1466252307001193
   de la Fuente J, 2007, TRENDS PARASITOL, V23, P427, DOI 10.1016/j.pt.2007.07.002
   de la Fuente J, 2006, PARASITOL RES, V100, P85, DOI 10.1007/s00436-006-0244-6
   de la Fuente J, 2006, VACCINE, V24, P4082, DOI 10.1016/j.vaccine.2006.02.046
   de la Fuente Jose, 2003, Expert Rev Vaccines, V2, P583
   de la Fuente J, 2010, VACCINE, V28, P1786, DOI 10.1016/j.vaccine.2009.12.007
   de la Fuente J, 2008, BMC GENOMICS, V9, DOI 10.1186/1471-2164-9-372
   de Leon AAP, 2010, PARASITE VECTOR, V3, DOI 10.1186/1756-3305-3-36
   Estrada-Pena A, 2006, EXP APPL ACAROL, V38, P219, DOI 10.1007/s10493-006-0003-5
   FABRES A, 2010, PARASITOLOGY, V26, P1
   Galindo RC, 2009, DEV COMP IMMUNOL, V33, P612, DOI 10.1016/j.dci.2008.11.002
   Graf JF, 2004, PARASITOLOGY, V129, pS427, DOI 10.1017/S0031182004006079
   Hajdusek O, 2010, VACCINE, V28, P2993, DOI 10.1016/j.vaccine.2010.02.008
   Kocan KM, 2007, PARASITOL RES, V100, P1411, DOI 10.1007/s00436-007-0483-1
   Kocan KM, 2009, BMC DEV BIOL, V9, DOI 10.1186/1471-213X-9-42
   Labarta V, 1996, VET PARASITOL, V63, P131, DOI 10.1016/0304-4017(95)00855-1
   Lodos J, 1999, PREV VET MED, V38, P47, DOI 10.1016/S0167-5877(98)00113-5
   Lodos J, 2000, VET PARASITOL, V87, P315, DOI 10.1016/S0304-4017(99)00187-9
   Madder M, 2011, EXP APPL ACAROL, V53, P139, DOI 10.1007/s10493-010-9390-8
   Mangold AJ, 2009, DEV COMP IMMUNOL, V33, P878, DOI 10.1016/j.dci.2009.02.010
   MOUNT GA, 1991, J MED ENTOMOL, V28, P223, DOI 10.1093/jmedent/28.2.223
   Nijhof AM, 2007, INT J PARASITOL, V37, P653, DOI 10.1016/j.ijpara.2006.11.005
   Olwoch JM, 2007, ONDERSTEPOORT J VET, V74, P45, DOI 10.4102/ojvr.v74i1.139
   Peter RJ, 2005, VET PARASITOL, V132, P205, DOI 10.1016/j.vetpar.2005.07.004
   Sonenshine DE, 2006, TRENDS PARASITOL, V22, P550, DOI 10.1016/j.pt.2006.09.003
   Valle MR, 2004, EXP APPL ACAROL, V34, P375, DOI 10.1007/s10493-004-1389-6
   Willadsen P, 2006, VET PARASITOL, V138, P161, DOI 10.1016/j.vetpar.2006.01.050
NR 41
TC 54
Z9 56
PD MAR 9
PY 2011
VL 29
IS 12
BP 2248
EP 2254
DI 10.1016/j.vaccine.2011.01.050
WC Immunology; Medicine, Research & Experimental
UT WOS:000288932500006
DA 2022-10-08
ER

PT J
AU Contreras, M
   Kasaija, PD
   Kabi, F
   Mugerwa, S
   de la Fuente, J
AF Contreras, Marinela
   Kasaija, Paul D.
   Kabi, Fredrick
   Mugerwa, Swidiq
   De la Fuente, Jose
TI The Correlation between Subolesin-Reactive Epitopes and Vaccine Efficacy
SO VACCINES
DT Article
DE subolesin; Q38; epitope; vaccine; cattle; quantum vaccinomics; tick
ID IMMUNE-RESPONSE; TICK; INFESTATIONS; CATTLE; EXPRESSION; DROSOPHILA;
   FEATURES
AB Vaccination is an environmentally-friendly alternative for tick control. The tick antigen Subolesin (SUB) has shown protection in vaccines for the control of multiple tick species in cattle. Additionally, recent approaches in quantum vaccinomics have predicted SUB-protective epitopes and the peptide sequences involved in protein-protein interactions in this tick antigen. Therefore, the identification of B-cell-reactive epitopes by epitope mapping using a SUB peptide array could be essential as a novel strategy for vaccine development. Subolesin can be used as a model to evaluate the effectiveness of these approaches for the identification of protective epitopes related to vaccine protection and efficacy. In this study, the mapping of B-cell linear epitopes of SUB from three different tick species common in Uganda (Rhipicephalus appendiculatus, R. decoloratus, and Amblyomma variegaturn) was conducted using serum samples from two cattle breeds immunized with SUB-based vaccines. The results showed that in cattle immunized with SUB from R. appendiculatus (SUBra) all the reactive peptides (Z-score > 2) recognized by IgG were also significant (Z-ratio > 1.96) when compared to the control group. Additionally, some of the reactive peptides recognized by IgG from the control group were also recognized in SUB cocktail-immunized groups. As a significant result, cattle groups that showed the highest vaccine efficacy were Bos indicus immunized with a SUB cocktail (92%), and crossbred cattle were immunized with SUBra (90%) against R. appendiculatus ticks; the IgG from these groups recognized overlapping epitopes from the peptide SPTGLSPGLSPVRDQPLFTFRQVGLICERMMKERESQIRDEYDHVLSAKLAEQYDTFVKFTYDQKRFEGATPSYLS (Z-ratio > 1.96), which partially corresponded to a Q38 peptide and the SUB protein interaction domain. These identified epitopes could be related to the protection and efficacy of the SUB-based vaccines, and new chimeras containing these protective epitopes could be designed using this new approach.
C1 [Contreras, Marinela; Kasaija, Paul D.; De la Fuente, Jose] Univ Castilla La Mancha, Consejo Super Investigac Cient,SaBio, Inst Investigac Recursos Cineget, Junta Comunidades Castilla La Mancha, Ronda Toledo S-N, Castilla, Spain.
   [Kasaija, Paul D.; Kabi, Fredrick; Mugerwa, Swidiq] Natl Livestock Resources Res Inst, NARO, Kampala POB 5704, Tororo, Uganda.
   [De la Fuente, Jose] Oklahoma State Univ, Ctr Vet Hlth Sci, Dept Vet Pathobiol, Stillwater, OK 74078 USA.
C3 Consejo Superior de Investigaciones Cientificas (CSIC); CSIC - Instituto
   de Investigacion en Recursos Cinegeticos (IREC); Universidad de
   Castilla-La Mancha; Oklahoma State University System; Oklahoma State
   University - Stillwater
RP Contreras, M (corresponding author), Univ Castilla La Mancha, Consejo Super Investigac Cient,SaBio, Inst Investigac Recursos Cineget, Junta Comunidades Castilla La Mancha, Ronda Toledo S-N, Castilla, Spain.
EM marinelacr@hotmail.com
CR Almazan C, 2003, VACCINE, V21, P1492, DOI 10.1016/S0264-410X(02)00683-7
   Artigas-Jeronimo S, 2020, VACCINES-BASEL, V8, DOI 10.3390/vaccines8010077
   Artigas-Jeronimo S, 2018, FRONT PHYSIOL, V9, DOI 10.3389/fphys.2018.01612
   Bencurova E, 2018, MOL OMICS, V14, P330, DOI 10.1039/c8mo00130h
   Bensaci M, 2012, VACCINE, V30, P6040, DOI 10.1016/j.vaccine.2012.07.053
   Betancur Hurtado O.J., 2018, EC HLTH IMPACT TICKS, DOI 10.5772/intechopen.81167
   Bragazzi NL, 2018, FRONT PUBLIC HEALTH, V6, DOI 10.3389/fpubh.2018.00062
   Byaruhanga C, 2015, Vet Parasitol Reg Stud Reports, V1-2, P21, DOI 10.1016/j.vprsr.2015.11.001
   Canales M, 2009, PARASITOL RES, V105, P97, DOI 10.1007/s00436-009-1368-2
   Cheadle C, 2003, J MOL DIAGN, V5, P73, DOI 10.1016/S1525-1578(10)60455-2
   Chenyambuga S. W., 2010, Livestock Research for Rural Development, V22, P135
   Contreras M., 2022, METHODS MOL BIOL CLI, V2411, P287
   Contreras M, 2016, VACCINE, V34, P3010, DOI 10.1016/j.vaccine.2016.04.092
   De Groot AS, 2020, FRONT IMMUNOL, V11, DOI 10.3389/fimmu.2020.00442
   de la Fuente J, 2013, TRANSBOUND EMERG DIS, V60, P172, DOI 10.1111/tbed.12146
   de la Fuente J, 2021, EXPERT REV VACCINES, V20, P1561, DOI 10.1080/14760584.2021.1987222
   de la Fuente J, 2008, BMC GENOMICS, V9, DOI 10.1186/1471-2164-9-372
   Dennis J, 2021, GENET EPIDEMIOL, V45, P237, DOI 10.1002/gepi.22367
   Donohoe H, 2015, TOURISM MANAGE, V46, P408, DOI 10.1016/j.tourman.2014.07.006
   Formstecher E, 2005, GENOME RES, V15, P376, DOI 10.1101/gr.2659105
   Gershoni JM, 2007, BIODRUGS, V21, P145, DOI 10.2165/00063030-200721030-00002
   Goto A, 2008, NAT IMMUNOL, V9, P97, DOI 10.1038/ni1543
   Groot MJ, 2016, FRONT PUBLIC HEALTH, V4, DOI 10.3389/fpubh.2016.00012
   Irving MB, 2001, CURR OPIN CHEM BIOL, V5, P314, DOI 10.1016/S1367-5931(00)00208-8
   Jones KE, 2008, NATURE, V451, P990, DOI 10.1038/nature06536
   Jongejan F, 2004, PARASITOLOGY, V129, pS3, DOI 10.1017/S0031182004005967
   Kasaija PD, 2020, VACCINES-BASEL, V8, DOI 10.3390/vaccines8020319
   Labarta V, 1996, VET PARASITOL, V63, P131, DOI 10.1016/0304-4017(95)00855-1
   Legutki JB, 2013, P NATL ACAD SCI USA, V110, P18614, DOI 10.1073/pnas.1309390110
   Leitao JH, 2020, VACCINES-BASEL, V8, DOI 10.3390/vaccines8040653
   Lin J, 2017, METHODS MOL BIOL, V1592, P177, DOI 10.1007/978-1-4939-6925-8_14
   Loeffler FF, 2016, METHODS MOL BIOL, V1403, P569, DOI 10.1007/978-1-4939-3387-7_32
   Mapholi NO, 2014, TICKS TICK-BORNE DIS, V5, P475, DOI 10.1016/j.ttbdis.2014.04.006
   Mihajlovic J, 2019, TICKS TICK-BORNE DIS, V10, P63, DOI 10.1016/j.ttbdis.2018.08.014
   Moreno-Cid JA, 2013, VACCINE, V31, P1187, DOI 10.1016/j.vaccine.2012.12.073
   Morgan WD, 2005, BIOCHEMISTRY-US, V44, P518, DOI 10.1021/bi0482957
   Mugabi KN, 2010, TROP ANIM HEALTH PRO, V42, P131, DOI 10.1007/s11250-009-9396-6
   Mujawar S, 2019, FRONT CELL INFECT MI, V9, DOI 10.3389/fcimb.2019.00203
   Ndawula C, 2019, VACCINE, V37, P1918, DOI 10.1016/j.vaccine.2019.02.039
   Nowak SJ, 2012, PLOS GENET, V8, DOI 10.1371/journal.pgen.1002547
   Ocaido M, 2009, TROP ANIM HEALTH PRO, V41, P731, DOI 10.1007/s11250-008-9245-z
   Ortega-Tirado D, 2020, EXPERT REV VACCINES, V19, P831, DOI 10.1080/14760584.2020.1825950
   Papageorgiou AC, 2020, CELLS-BASEL, V9, DOI 10.3390/cells9112343
   Peter RJ, 2005, VET PARASITOL, V132, P205, DOI 10.1016/j.vetpar.2005.07.004
   Poland GA, 2007, CLIN PHARMACOL THER, V82, P653, DOI 10.1038/sj.clpt.6100415
   Prudencio CR, 2010, VACCINE, V28, P5398, DOI 10.1016/j.vaccine.2010.06.021
   Rain JC, 2001, NATURE, V409, P211, DOI 10.1038/35051615
   Ramaraj T, 2012, BBA-PROTEINS PROTEOM, V1824, P520, DOI 10.1016/j.bbapap.2011.12.007
   Rawal K, 2021, SCI REP-UK, V11, DOI 10.1038/s41598-021-96863-x
   Reineke Ulrich, 2009, Methods Mol Biol, V524, pv
   Robbertse L, 2018, TICKS TICK-BORNE DIS, V9, P976, DOI 10.1016/j.ttbdis.2018.03.034
   Roggen Erwin L, 2008, Drug Discov Today Technol, V5, pe49, DOI 10.1016/j.ddtec.2009.04.001
   Safavi A, 2020, VACCINE, V38, P7612, DOI 10.1016/j.vaccine.2020.10.016
   Sharon J, 2014, IMMUNOLOGY, V142, P1, DOI 10.1111/imm.12213
   Shyma K P, 2015, J Parasit Dis, V39, P1, DOI 10.1007/s12639-013-0294-5
   Titus RG, 2006, PARASITE IMMUNOL, V28, P131, DOI 10.1111/j.1365-3024.2006.00807.x
   van Oosterwijk JG, 2021, PARASITE IMMUNOL, V43, DOI 10.1111/pim.12831
   Van Regenmortel MHV, 2009, METHODS MOL BIOL, V524, P3, DOI 10.1007/978-1-59745-450-6_1
   Verma S, 2017, VET IMMUNOL IMMUNOP, V192, P20, DOI 10.1016/j.vetimm.2017.09.003
   Vudriko P, 2016, PARASITE VECTOR, V9, DOI 10.1186/s13071-015-1278-3
   Wang PC, 2017, VACCINE, V35, P7204, DOI 10.1016/j.vaccine.2017.09.068
   Costa RW, 2020, FRONT IMMUNOL, V11, DOI 10.3389/fimmu.2020.01774
   World Health Organization, LYM BORR LYM DIS
   Zobayer N, 2019, BIOINFORMATION, V15, P530, DOI 10.6026/97320630015530
NR 64
TC 0
Z9 0
PD AUG
PY 2022
VL 10
IS 8
AR 1327
DI 10.3390/vaccines10081327
WC Immunology; Medicine, Research & Experimental
UT WOS:000845183800001
DA 2022-10-08
ER

PT J
AU Busby, AT
   Ayllon, N
   Kocan, KM
   Blouin, EF
   De La Fuente, G
   Galindo, RC
   Villar, M
   De La Fuente, J
AF Busby, A. T.
   Ayllon, N.
   Kocan, K. M.
   Blouin, E. F.
   De La Fuente, G.
   Galindo, R. C.
   Villar, M.
   De La Fuente, J.
TI Expression of heat shock proteins and subolesin affects stress
   responses, Anaplasma phagocytophilum infection and questing behaviour in
   the tick, Ixodes scapularis
SO MEDICAL AND VETERINARY ENTOMOLOGY
DT Article
DE Anaplasma phagocytophilum; Ixodes scapularis; behaviour; stress; RNA
   interference
ID PROTECTIVE ANTIGENS; DIFFERENTIAL EXPRESSION; BORRELIA-BURGDORFERI;
   BOOPHILUS-MICROPLUS; A-PHAGOCYTOPHILUM; MOLECULAR-BASIS; GENE; ACARI;
   IDENTIFICATION; TEMPERATURE
AB We characterized the effects of subolesin and heat shock protein (HSP) expression on Ixodes scapularis Say (Acari: Ixodidae) stress responses to heat shock and feeding, questing behaviour and Anaplasma phagocytophilum (Rickettsiales: Anaplasmataceae) infection. Ticks and cultured tick cells were analysed before and after subolesin, hsp20 and hsp70 gene knock-down by RNA interference. The results of these studies confirm that HSPs are involved in the tick cell response to heat stress and that subolesin and HSPs are both involved in the tick response to blood-feeding stress and A. phagocytophilum infection. Subolesin and hsp20 are involved in the tick protective response to A. phagocytophilum infection and hsp70 expression may be manipulated by the pathogen to increase infectivity. Importantly, these results demonstrate that subolesin, hsp20 and hsp70 expression also affect tick questing behaviour. Overall, this research demonstrates a relationship between hsp and subolesin expression and tick stress responses to heat shock and blood feeding, A. phagocytophilum infection and questing behaviour, thereby extending our understanding of the tickhostpathogen interface.
C1 [Ayllon, N.; Galindo, R. C.; Villar, M.; De La Fuente, J.] Inst Invest Recursos Cineget IREC CSIC UCLM JCCM, Dept Anim Hlth, Ciudad Real 13005, Spain.
   [Busby, A. T.; Kocan, K. M.; Blouin, E. F.; De La Fuente, G.; De La Fuente, J.] Oklahoma State Univ, Ctr Vet Hlth Sci, Dept Vet Pathobiol, Stillwater, OK 74078 USA.
C3 Consejo Superior de Investigaciones Cientificas (CSIC); CSIC - Instituto
   de Investigacion en Recursos Cinegeticos (IREC); Universidad de
   Castilla-La Mancha; Oklahoma State University System; Oklahoma State
   University - Stillwater
RP De La Fuente, J (corresponding author), Inst Invest Recursos Cineget IREC CSIC UCLM JCCM, Dept Anim Hlth, Ronda de Toledo S-N, Ciudad Real 13005, Spain.
EM jose_delafuente@yahoo.com
CR Almazan C, 2005, VACCINE, V23, P4403, DOI 10.1016/j.vaccine.2005.04.012
   Almazan C, 2003, VACCINE, V21, P1492, DOI 10.1016/S0264-410X(02)00683-7
   Almazan C, 2010, PARASITOL RES, V106, P471, DOI 10.1007/s00436-009-1689-1
   Belozerov V.N., 1982, DIAPAUSE BIOL RHYTHM, P469
   Blas-Machado U, 2007, VET PATHOL, V44, P64, DOI 10.1354/vp.44-1-64
   Daniel Milan, 1994, P91
   De la Fuente J, 2006, BIOCHEM BIOPH RES CO, V344, P332, DOI 10.1016/j.bbrc.2006.03.109
   de la Fuente J, 2005, CELL MICROBIOL, V7, P549, DOI 10.1111/j.1462-5822.2004.00485.x
   de la Fuente J, 2008, FRONT BIOSCI-LANDMRK, V13, P6938, DOI 10.2741/3200
   de la Fuente J, 2007, GENOMICS, V90, P712, DOI 10.1016/j.ygeno.2007.08.009
   de la Fuente J, 2006, PARASITOL RES, V100, P85, DOI 10.1007/s00436-006-0244-6
   de la Fuente J, 2006, VACCINE, V24, P4082, DOI 10.1016/j.vaccine.2006.02.046
   de la Fuente J, 2006, PARASITOL RES, V99, P108, DOI 10.1007/s00436-006-0132-0
   de la Fuente J, 2010, VACCINE, V28, P1786, DOI 10.1016/j.vaccine.2009.12.007
   de la Fuente J, 2008, BMC GENOMICS, V9, DOI 10.1186/1471-2164-9-372
   de la Fuente J, 2008, ANN NY ACAD SCI, V1149, P27, DOI 10.1196/annals.1428.056
   Denison Rachel, 2008, Invertebrate Neuroscience, V8, P1, DOI 10.1007/s10158-008-0066-6
   DUFFY DC, 1994, J MED ENTOMOL, V31, P178, DOI 10.1093/jmedent/31.1.178
   Dumler JS, 2001, INT J SYST EVOL MICR, V51, P2145, DOI 10.1099/00207713-51-6-2145
   Galindo RC, 2009, DEV COMP IMMUNOL, V33, P612, DOI 10.1016/j.dci.2008.11.002
   Gotzek D, 2007, Q REV BIOL, V82, P201, DOI 10.1086/519965
   Graca-Souza AV, 2006, INSECT BIOCHEM MOLEC, V36, P322, DOI 10.1016/j.ibmb.2006.01.009
   Herrmann C, 2010, J MED ENTOMOL, V47, P1196, DOI 10.1603/ME10111
   Joly AL, 2010, J INNATE IMMUN, V2, P238, DOI 10.1159/000296508
   Kocan KM, 2007, PARASITOL RES, V100, P1411, DOI 10.1007/s00436-007-0483-1
   Kocan KM, 2009, BMC DEV BIOL, V9, DOI 10.1186/1471-213X-9-42
   Kongsuwan K, 2010, J INSECT PHYSIOL, V56, P212, DOI 10.1016/j.jinsphys.2009.10.003
   LEES AD, 1951, PARASITOLOGY, V41, P189, DOI 10.1017/S0031182000084031
   Lefcort H, 1996, PARASITOLOGY, V113, P97, DOI 10.1017/S0031182000066336
   Lew-Tabor AE, 2010, VET PARASITOL, V167, P304, DOI 10.1016/j.vetpar.2009.09.033
   Livak KJ, 2001, METHODS, V25, P402, DOI 10.1006/meth.2001.1262
   Macaluso KR, 2003, INFECT IMMUN, V71, P6165, DOI 10.1128/IAI.71.11.6165-6170.2003
   Mangold AJ, 2009, DEV COMP IMMUNOL, V33, P878, DOI 10.1016/j.dci.2009.02.010
   Mulenga A, 2003, INSECT MOL BIOL, V12, P185, DOI 10.1046/j.1365-2583.2003.00400.x
   Mulenga A, 2007, EXP APPL ACAROL, V41, P267, DOI 10.1007/s10493-007-9064-3
   Munderloh UG, 1999, J CLIN MICROBIOL, V37, P2518, DOI 10.1128/JCM.37.8.2518-2524.1999
   Nijhof AM, 2007, INT J PARASITOL, V37, P653, DOI 10.1016/j.ijpara.2006.11.005
   Rachinsky A, 2008, VET PARASITOL, V152, P294, DOI 10.1016/j.vetpar.2007.12.027
   Rachinsky A, 2007, INSECT BIOCHEM MOLEC, V37, P1291, DOI 10.1016/j.ibmb.2007.08.001
   Randolph SE, 2004, PARASITOLOGY, V129, pS37, DOI 10.1017/S0031182004004925
   Ribeiro JMC, 2006, INSECT BIOCHEM MOLEC, V36, P111, DOI 10.1016/j.ibmb.2005.11.005
   Ririe KM, 1997, ANAL BIOCHEM, V245, P154, DOI 10.1006/abio.1996.9916
   Rudenko N, 2005, J MED ENTOMOL, V42, P36, DOI 10.1603/0022-2585(2005)042[0036:DEOIRT]2.0.CO;2
   SCHLESINGER MJ, 1990, J BIOL CHEM, V265, P12111
   Schulze TL, 2001, J MED ENTOMOL, V38, P318, DOI 10.1603/0022-2585-38.2.318
   Sonenshine D.E., 1993, ECOLOGY NIDICOLOUS T
   Stuen S, 2007, VET RES COMMUN, V31, P79, DOI 10.1007/s11259-007-0071-y
   Thomas V, 2007, CELL MICROBIOL, V9, P1730, DOI 10.1111/j.1462-5822.2007.00908.x
   Toth AL, 2009, COLD SH Q B, V74, P419, DOI 10.1101/sqb.2009.74.026
   Tutar L, 2010, CURR PHARM BIOTECHNO, V11, P216, DOI 10.2174/138920110790909632
   Vail SG, 2002, J MED ENTOMOL, V39, P842, DOI 10.1603/0022-2585-39.6.842
   Villar Margarita, 2010, Int J Proteomics, V2010, P657261, DOI 10.1155/2010/657261
   Villar M, 2010, PROTEOME SCI, V8, DOI 10.1186/1477-5956-8-43
   Zivkovic Z, 2010, BMC IMMUNOL, V11, DOI 10.1186/1471-2172-11-7
   Zivkovic Z, 2009, COMP FUNCT GENOM, DOI 10.1155/2009/705034
NR 55
TC 55
Z9 58
PD MAR
PY 2012
VL 26
IS 1
BP 92
EP 102
DI 10.1111/j.1365-2915.2011.00973.x
WC Entomology; Veterinary Sciences
UT WOS:000299333500012
DA 2022-10-08
ER

PT J
AU Almazan, C
   Kocan, KM
   Blouin, EE
   de la Fuente, J
AF Almazan, C
   Kocan, KM
   Blouin, EE
   de la Fuente, J
TI Vaccination with recombinant tick antigens for the control of Ixodes
   scapularis adult infestations
SO VACCINE
DT Article
DE tick vaccine; expression library immunization; recombinant protein;
   sheep; development
ID PROTECTIVE ANTIGENS; BOOPHILUS-MICROPLUS; PICHIA-PASTORIS; CATTLE TICK;
   BM86; IDENTIFICATION; IMMUNIZATION; EXPRESSION
AB Antigens protective against Ixodes scapularis infestations were identified by cDNA expression library immunization (ELI) and analysis of expressed sequenced tags (EST). Three cDNAs protective against larval tick infestations, 4178, with homology to a nucleotidase, and 4D8 and 4E6 of unknown function, were characterized and obtained as recombinant proteins for immunization studies. Vaccination trials with recombinant proteins demonstrated an effect of these antigens against L scapularis larvae in a mouse model. Herein, we evaluated the effect of recombinant antigens on L scapularis adult infestations on immunized sheep. Vaccination with recombinant 4D8, 4F8, 4E6 and the combination of all three antigens reduced adult tick infestations by 58, 12, 20, and 16%, respectively, when compared to the control group but was statistically significant for 4D8 and 4F8 only. Oviposition was reduced by 22-49% in all groups immunized with recombinant tick antigens (P < 0.05). The overall efficacy of vaccine formulations considering the effect on tick infestations and oviposition averaged 33-71 %. These antigens, and especially 4D8, appear to be good candidates for continued development of a vaccine for control of tick infestations. (c) 2005 Elsevier Ltd. All rights reserved.
C1 Oklahoma State Univ, Ctr Vet Hlth Sci, Dept Vet Pathobiol, Stillwater, OK 74078 USA.
   UCLM, JCCM, CSIC, Inst Invest Recursos Cineget IREC, Ciudad Real 13005, Spain.
C3 Oklahoma State University System; Oklahoma State University -
   Stillwater; Consejo Superior de Investigaciones Cientificas (CSIC); CSIC
   - Instituto de Investigacion en Recursos Cinegeticos (IREC); Universidad
   de Castilla-La Mancha
RP de la Fuente, J (corresponding author), Oklahoma State Univ, Ctr Vet Hlth Sci, Dept Vet Pathobiol, 250 McElroy Hall, Stillwater, OK 74078 USA.
EM jose_delafuente@yahoo.com
CR Almazan C, 2005, VACCINE, V23, P4403, DOI 10.1016/j.vaccine.2005.04.012
   Almazan C, 2003, VACCINE, V21, P1492, DOI 10.1016/S0264-410X(02)00683-7
   Almazan C, 2003, GENE THER MOL BIOL, V7, P43
   de la Fuente J, 2005, PARASITOL RES, V96, P137, DOI 10.1007/s00436-005-1351-5
   de la Fuente J, 1998, VACCINE, V16, P366, DOI 10.1016/S0264-410X(97)00208-9
   de la Fuente Jose, 2003, Expert Rev Vaccines, V2, P583
   Estrada-Pena A, 1999, EXP APPL ACAROL, V23, P685, DOI 10.1023/A:1006241108739
   Garcia-Garcia JC, 1998, VACCINE, V16, P1053, DOI 10.1016/S0264-410X(97)00266-1
   Garcia-Garcia JC, 2000, VACCINE, V18, P2275, DOI 10.1016/S0264-410X(99)00548-4
   Parola P, 2001, CLIN MICROBIOL INFEC, V7, P80, DOI 10.1046/j.1469-0691.2001.00200.x
   RODRIGUEZ M, 1994, J BIOTECHNOL, V33, P135, DOI 10.1016/0168-1656(94)90106-6
   Tellam Ross L., 1992, P303
   WILADSEN P, 2004, PARASITOLOGY, V129, pS1
NR 13
TC 64
Z9 68
PD NOV 16
PY 2005
VL 23
IS 46-47
BP 5294
EP 5298
DI 10.1016/j.vaccine.2005.08.004
WC Immunology; Medicine, Research & Experimental
UT WOS:000233680700006
DA 2022-10-08
ER

PT J
AU Parthasarathi, BC
   Kumar, B
   Nagar, G
   Manjunathachar, HV
   de la Fuente, J
   Ghosh, S
AF Parthasarathi, Balasamudram Chandrasekhar
   Kumar, Binod
   Nagar, Gaurav
   Manjunathachar, Haranahally Vasanthachar
   de la Fuente, Jose
   Ghosh, Srikant
TI Analysis of Genetic Diversity in Indian Isolates of Rhipicephalus
   microplus Based on Bm86 Gene Sequence
SO VACCINES
DT Article
DE tick; Rhipicephalus microplus; Bm86 gene; diversity; in silico analysis;
   tick control; cattle
ID TICK INFESTATIONS; CATTLE; VACCINE; EFFICACY; ANTIGEN; ACARI
AB The control of cattle tick, Rhipicephalus microplus, is focused on repeated use of acaricides. However, due to growing acaricide resistance and residues problem, immunization of animals along with limited use of effective acaricides is considered a suitable option for the control of tick infestations. To date, more than fifty vaccine candidates have been identified and tested worldwide, but two vaccines were developed using the extensively studied candidate, Bm86. The main reason for limited vaccine commercialization in other countries is genetic diversity in the Bm86 gene leading to considerable variation in vaccine efficacy. India, with 193.46 million cattle population distributed in 28 states and 9 union territories, is suffering from multiple tick infestation dominated by R. microplus. As R. microplus has developed multi-acaricide resistance, an efficacious vaccine may provide a sustainable intervention for tick control. Preliminary experiments revealed that the presently available commercial vaccine based on the BM86 gene is not efficacious against Indian strain. In concert with the principle of reverse vaccinology, genetic polymorphism of the Bm86 gene within Indian isolates of R. microplus was studied. A 578 bp conserved nucleotide sequences of Bm86 from 65 R. microplus isolates collected from 9 Indian states was sequenced and revealed 95.6-99.8% and 93.2-99.5% identity in nucleotides and amino acids sequences, respectively. The identities of nucleotides and deduced amino acids were 94.7-99.8% and 91.8-99.5%, respectively, between full-length sequence (orf) of the Bm86 gene of IVRI-I strain and published sequences of vaccine strains. Six nucleotides deletion were observed in Indian Bm86 sequences. Four B-cell epitopes (D519-K554, H563-Q587, C598-T606, T609-K623), which are present in the conserved region of the IVRI-I Bm86 sequence, were selected. The results confirm that the use of available commercial Bm86 vaccines is not a suitable option against Indian isolates of R. microplus. A country-specific multi-epitope Bm86 vaccine consisting of four specific B-cell epitopes along with candidate molecules, subolesin and tropomyosin in chimeric/co-immunization format may provide a sustainable option for implementation in an integrated tick management system.
C1 [Parthasarathi, Balasamudram Chandrasekhar; Nagar, Gaurav; Ghosh, Srikant] ICAR Indian Vet Res Inst, Div Parasitol, Entomol Lab, Izatnagar 243122, Uttar Pradesh, India.
   [Kumar, Binod] Junagadh Agr Univ, Dept Vet Parasitol, Coll Vet Sci & AH, Junagadh 362001, Gujarat, India.
   [Manjunathachar, Haranahally Vasanthachar] ICMR Natl Inst Res Tribal Hlth, Nagpur Rd,PO Garha, Jabalpur, India.
   [de la Fuente, Jose] IREC CSIC UCLM JCCM, Inst Invest Recursos Cineget, SaBio, Ronda de Toledo S-N, Ciudad Real 13005, Spain.
   [de la Fuente, Jose] Oklahoma State Univ, Dept Vet Pathobiol, Ctr Vet Hlth Sci, Stillwater, OK 74078 USA.
C3 Indian Council of Agricultural Research (ICAR); ICAR - Indian Veterinary
   Research Institute; Indian Council of Medical Research (ICMR); ICMR -
   National Institute for Research in Tribal Health (NIRTH); Consejo
   Superior de Investigaciones Cientificas (CSIC); CSIC - Instituto de
   Investigacion en Recursos Cinegeticos (IREC); Universidad de Castilla-La
   Mancha; Oklahoma State University System; Oklahoma State University -
   Stillwater
RP Ghosh, S (corresponding author), ICAR Indian Vet Res Inst, Div Parasitol, Entomol Lab, Izatnagar 243122, Uttar Pradesh, India.
EM parthb763@gmail.com; drkumarbinod@gmail.com; gauravn19@gmail.com;
   manjunathachar632@gmail.com; jose_delafuente@yahoo.com;
   sghoshtick@gmail.com
CR Adehan S. B., 2016, African Journal of Agricultural Research, V11, P1199
   Agrawal Anju, 2010, Journal of Water Resource and Protection, V2, P432, DOI 10.4236/jwarp.2010.25050
   Anbarasi P., 2014, Journal of Parasitic Diseases, V38, P260, DOI 10.1007/s12639-012-0228-7
   [Anonymous], FACT SHEET RTS S MAL
   Barre N, 2010, REV SCI TECH OIE, V29, P149
   Blake DP, 2011, PLOS PATHOG, V7, DOI 10.1371/journal.ppat.1001279
   Bulut S, 2011, ENVIRON MONIT ASSESS, V181, P555, DOI 10.1007/s10661-010-1849-x
   Bulut S, 2010, J ANIM VET ADV, V9, P2797, DOI 10.3923/javaa.2010.2797.2801
   Clark EL, 2017, TRENDS PARASITOL, V33, P231, DOI 10.1016/j.pt.2016.08.007
   de la Fuente Jose, 2007, Animal Health Research Reviews, V8, P23, DOI 10.1017/S1466252307001193
   de Leon A.A, 2018, PESTS VECTOR BORNE D, P783, DOI [10.3920/978-90-8686-863-6, DOI 10.3920/978-90-8686-863-6]
   Department of Animal Husbandry & Dairying (DAHD),, 2019, IND 20 LIV CENS
   Doytchinova IA, 2007, BMC BIOINFORMATICS, V8, DOI 10.1186/1471-2105-8-4
   Drew DR, 2012, PLOS ONE, V7, DOI 10.1371/journal.pone.0051023
   Eisen DP, 2002, AM J TROP MED HYG, V67, P8, DOI 10.4269/ajtmh.2002.67.8
   El-Ashram S, 2019, INSECTS, V10, DOI 10.3390/insects10110404
   Flower Darren R, 2010, Immunome Res, V6 Suppl 2, pS1, DOI 10.1186/1745-7580-6-S2-S1
   Food and Agriculture Organization (FAO), 2019, STATISTICS-ABINGDON
   Freeman JM, 2010, PARASITE VECTOR, V3, DOI 10.1186/1756-3305-3-101
   Garcia-Garcia JC, 1999, EXP APPL ACAROL, V23, P883, DOI 10.1023/A:1006270615158
   Ghosh S, 2007, PARASITOL RES, V101, pS207, DOI 10.1007/s00436-007-0684-7
   Ghosh S, 2014, J VECTOR DIS, V51, P259
   Ghoshal S, 2018, MALARIA J, V17, DOI 10.1186/s12936-018-2592-y
   Godara R, 2019, TROP ANIM HEALTH PRO, V51, P1203, DOI 10.1007/s11250-019-01810-8
   Graf JF, 2004, PARASITOLOGY, V129, pS427, DOI 10.1017/S0031182004006079
   Healer J, 2004, MOL MICROBIOL, V52, P159, DOI 10.1111/j.1365-2958.2003.03974.x
   Hodder AN, 2001, INFECT IMMUN, V69, P3286, DOI 10.1128/IAI.69.5.3286-3294.2001
   Hue T, 2017, EXP APPL ACAROL, V73, P245, DOI 10.1007/s10493-017-0184-0
   Jayaraj Ravindran, 2016, Interdiscip Toxicol, V9, P90, DOI 10.1515/intox-2016-0012
   Jiang LL, 2012, PLOS ONE, V7, DOI 10.1371/journal.pone.0041115
   Kaewmongkol S, 2015, EXP APPL ACAROL, V66, P247, DOI 10.1007/s10493-015-9897-0
   Kumar A, 2019, MALARIA J, V18, DOI 10.1186/s12936-019-3022-5
   Kumar B, 2017, VACCINE, V35, P5682, DOI 10.1016/j.vaccine.2017.08.049
   Kumar B, 2012, PARASITOL RES, V111, P629, DOI 10.1007/s00436-012-2879-9
   Kumar S, 2018, MOL BIOL EVOL, V35, P1547, DOI 10.1093/molbev/msy096
   Manjunathachar HV, 2019, TRANSBOUND EMERG DIS, V66, P422, DOI 10.1111/tbed.13038
   Minjauw B., 2003, RES REPORT, P59
   Olwoch JM, 2007, ONDERSTEPOORT J VET, V74, P45, DOI 10.4102/ojvr.v74i1.139
   Perez-Perez D, 2010, VET PARASITOL, V167, P321, DOI 10.1016/j.vetpar.2009.09.034
   Rodriguez-Hidalgo R, 2017, PLOS ONE, V12, DOI [10.1371/journal.pone.0174652, 10.1371]
   Rodriguez-Valle M, 2012, VACCINE, V30, P3453, DOI 10.1016/j.vaccine.2012.03.020
   Roy S, 2019, FRONT PHYSIOL, V10, DOI 10.3389/fphys.2019.00673
   Shakya M, 2020, EXP APPL ACAROL, V80, P591, DOI 10.1007/s10493-020-00481-7
   Shakya M, 2014, VACCINE, V32, P3488, DOI 10.1016/j.vaccine.2014.04.053
   Sossai S, 2005, EXP APPL ACAROL, V37, P199, DOI 10.1007/s10493-005-3262-7
   Higa LDS, 2020, PREV VET MED, V174, DOI 10.1016/j.prevetmed.2019.104837
   Suarez M, 2016, LIVEST SCI, V187, P48, DOI 10.1016/j.livsci.2016.02.005
   Terheggen U, 2014, BMC MED, V12, DOI 10.1186/s12916-014-0183-5
   Ticks FAO Acaricide Resistance Diagnosis Management and Prevention, 2004, AC RES DIAGN MAN PRE
   Valle MR, 2004, EXP APPL ACAROL, V34, P375, DOI 10.1007/s10493-004-1389-6
   Walker A., 2003, TICKS DOMESTIC ANIMA
NR 51
TC 1
Z9 1
PD MAR
PY 2021
VL 9
IS 3
AR 194
DI 10.3390/vaccines9030194
WC Immunology; Medicine, Research & Experimental
UT WOS:000634227400001
DA 2022-10-08
ER

PT J
AU Zivkovic, Z
   Torina, A
   Mitra, R
   Alongi, A
   Scimeca, S
   Kocan, KM
   Galindo, RC
   Almazan, C
   Blouin, EF
   Villar, M
   Nijhof, AM
   Mani, R
   La Barbera, G
   Caracappa, S
   Jongejan, F
   de la Fuente, J
AF Zivkovic, Zorica
   Torina, Alessandra
   Mitra, Ruchira
   Alongi, Angela
   Scimeca, Salvatore
   Kocan, Katherine M.
   Galindo, Ruth C.
   Almazan, Consuelo
   Blouin, Edmour F.
   Villar, Margarita
   Nijhof, Ard M.
   Mani, Rinosh
   La Barbera, Giuseppa
   Caracappa, Santo
   Jongejan, Frans
   de la Fuente, Jose
TI Subolesin expression in response to pathogen infection in ticks
SO BMC IMMUNOLOGY
DT Article
ID ANAPLASMA-MARGINALE RICKETTSIALES; PROTECTIVE ANTIGEN SUBOLESIN; RNA
   INTERFERENCE; DERMACENTOR-VARIABILIS; A-PHAGOCYTOPHILUM;
   GENE-EXPRESSION; INFESTATIONS; CELLS; IDENTIFICATION; TRANSMISSION
AB Background: Ticks (Acari: Ixodidae) are vectors of pathogens worldwide that cause diseases in humans and animals. Ticks and pathogens have co-evolved molecular mechanisms that contribute to their mutual development and survival. Subolesin was discovered as a tick protective antigen and was subsequently shown to be similar in structure and function to akirins, an evolutionarily conserved group of proteins in insects and vertebrates that controls NF-kB-dependent and independent expression of innate immune response genes. The objective of this study was to investigate subolesin expression in several tick species infected with a variety of pathogens and to determine the effect of subolesin gene knockdown on pathogen infection. In the first experiment, subolesin expression was characterized in ticks experimentally infected with the cattle pathogen, Anaplasma marginale. Subolesin expression was then characterized in questing or feeding adult ticks confirmed to be infected with Anaplasma, Ehrlichia, Rickettsia, Babesia or Theileria spp. Finally, the effect of subolesin knockdown by RNA interference (RNAi) on tick infection was analyzed in Dermacentor variabilis males exposed to various pathogens by capillary feeding (CF).
   Results: Subolesin expression increased with pathogen infection in the salivary glands but not in the guts of tick vector species infected with A. marginale. When analyzed in whole ticks, subolesin expression varied between tick species and in response to different pathogens. As reported previously, subolesin knockdown in D. variabilis infected with A. marginale and other tick-borne pathogens resulted in lower infection levels, while infection with Francisella tularensis increased in ticks after RNAi. When non-tick-borne pathogens were fed to ticks by CF, subolesin RNAi did not affect or resulted in lower infection levels in ticks. However, subolesin expression was upregulated in D. variabilis exposed to Escherichia coli, suggesting that although this pathogen may induce subolesin expression in ticks, silencing of this molecule reduced bacterial multiplication by a presently unknown mechanism.
   Conclusions: Subolesin expression in infected ticks suggested that subolesin may be functionally important for tick innate immunity to pathogens, as has been reported for the akirins. However, subolesin expression and consequently subolesin-mediated innate immunity varied with the pathogen and tick tissue. Subolesin may plays a role in tick innate immunity in the salivary glands by limiting pathogen infection levels, but activates innate immunity only for some pathogen in the guts and other tissues. In addition, these results provided additional support for the role of subolesin in other molecular pathways including those required for tissue development and function and for pathogen infection and multiplication in ticks. Consequently, RNAi experiments demonstrated that subolesin knockdown in ticks may affect pathogen infection directly by reducing tick innate immunity that results
C1 [Zivkovic, Zorica; Nijhof, Ard M.; Jongejan, Frans] Univ Utrecht, Fac Vet Med, UCTD, Dept Infect Dis & Immunol, NL-3584 CL Utrecht, Netherlands.
   [Torina, Alessandra; Alongi, Angela; Scimeca, Salvatore; La Barbera, Giuseppa; Caracappa, Santo] Intituto Zooprofilatt Sperimentale Sicilia, I-90129 Palermo, Sicily, Italy.
   [Mitra, Ruchira; Kocan, Katherine M.; Blouin, Edmour F.; Mani, Rinosh; de la Fuente, Jose] Oklahoma State Univ, Ctr Vet Hlth Sci, Dept Vet Pathobiol, Stillwater, OK 74078 USA.
   [Galindo, Ruth C.; Villar, Margarita; de la Fuente, Jose] CSIC UCLM JCCM, Inst Invest Recursos Cineget IREC, Ciudad Real 13005, Spain.
   [Almazan, Consuelo] Univ Autonoma Tamaulipas, Fac Med Vet & Zootecnia, Tamaulipas, Mexico.
   [Jongejan, Frans] Univ Pretoria, Fac Vet Sci, Dept Vet Trop Dis, ZA-0110 Onderstepoort, South Africa.
C3 Utrecht University; IZS Sicilia; Oklahoma State University System;
   Oklahoma State University - Stillwater; Consejo Superior de
   Investigaciones Cientificas (CSIC); CSIC - Instituto de Investigacion en
   Recursos Cinegeticos (IREC); Universidad de Castilla-La Mancha;
   Universidad Autonoma de Tamaulipas; University of Pretoria
RP Zivkovic, Z (corresponding author), Univ Utrecht, Fac Vet Med, UCTD, Dept Infect Dis & Immunol, Yalelaan 1, NL-3584 CL Utrecht, Netherlands.
EM jose_delafuente@yahoo.com
CR Almazan C, 2005, VACCINE, V23, P5294, DOI 10.1016/j.vaccine.2005.08.004
   Almazan C, 2005, VACCINE, V23, P4403, DOI 10.1016/j.vaccine.2005.04.012
   Almazan C, 2003, VACCINE, V21, P1492, DOI 10.1016/S0264-410X(02)00683-7
   Asanovich KM, 1997, J INFECT DIS, V176, P1029, DOI 10.1086/516529
   Blouin EF, 1998, J MED ENTOMOL, V35, P788, DOI 10.1093/jmedent/35.5.788
   De la Fuente J, 2006, BIOCHEM BIOPH RES CO, V344, P332, DOI 10.1016/j.bbrc.2006.03.109
   de la Fuente J, 2001, INT J PARASITOL, V31, P1705, DOI 10.1016/S0020-7519(01)00287-9
   de la Fuente J, 2008, FRONT BIOSCI-LANDMRK, V13, P6938, DOI 10.2741/3200
   de la Fuente J, 2007, GENOMICS, V90, P712, DOI 10.1016/j.ygeno.2007.08.009
   de la Fuente J, 2007, VET MICROBIOL, V119, P375, DOI 10.1016/j.vetmic.2006.09.011
   de la Fuente J, 2006, PARASITOL RES, V100, P85, DOI 10.1007/s00436-006-0244-6
   de la Fuente J, 2006, VACCINE, V24, P4082, DOI 10.1016/j.vaccine.2006.02.046
   de la Fuente J, 2006, PARASITOL RES, V99, P108, DOI 10.1007/s00436-006-0132-0
   de la Fuente J, 2008, BMC GENOMICS, V9, DOI 10.1186/1471-2164-9-372
   de la Fuente J, 2008, ANN NY ACAD SCI, V1149, P27, DOI 10.1196/annals.1428.056
   Dumler JS, 2001, INT J SYST EVOL MICR, V51, P2145, DOI 10.1099/00207713-51-6-2145
   Galindo RC, 2009, DEV COMP IMMUNOL, V33, P612, DOI 10.1016/j.dci.2008.11.002
   Goethert HK, 2009, PLOS PATHOG, V5, DOI 10.1371/journal.ppat.1000319
   Goto A, 2008, NAT IMMUNOL, V9, P97, DOI 10.1038/ni1543
   Kocan KM, 2008, FRONT BIOSCI-LANDMRK, V13, P7032, DOI 10.2741/3208
   Kocan KM, 2007, PARASITOL RES, V100, P1411, DOI 10.1007/s00436-007-0483-1
   Kocan KM, 2009, BMC DEV BIOL, V9, DOI 10.1186/1471-213X-9-42
   Kocan KM, 2008, EXP APPL ACAROL, V46, P17, DOI 10.1007/s10493-008-9159-5
   Kocan KM, 2005, J MED ENTOMOL, V42, P864, DOI 10.1603/0022-2585(2005)042[0864:CTFSFS]2.0.CO;2
   Kocan KM, 2004, PARASITOLOGY, V129, pS285, DOI 10.1017/S0031182003004700
   KOCAN KM, 1992, AM J VET RES, V53, P499
   KOCAN KM, 1986, DEV ANAPLASMA MARGIN
   Lee C, 2006, J BIOTECHNOL, V123, P273, DOI 10.1016/j.jbiotec.2005.11.014
   Li ZX, 2006, MICROBIOL-SGM, V152, P3091, DOI 10.1099/mic.0.28994-0
   Mangold AJ, 2009, DEV COMP IMMUNOL, V33, P878, DOI 10.1016/j.dci.2009.02.010
   Nijhof AM, 2007, INT J PARASITOL, V37, P653, DOI 10.1016/j.ijpara.2006.11.005
   Schnittger L, 2004, PARASITOL RES, V92, P189, DOI 10.1007/s00436-003-0980-9
   Torina A, 2007, ZOONOSES PUBLIC HLTH, V54, P8, DOI 10.1111/j.1863-2378.2007.00989.x
   Ueti MW, 2007, INFECT IMMUN, V75, P2959, DOI 10.1128/IAI.00284-07
   Zivkovic Z, 2009, COMP FUNCT GENOM, DOI 10.1155/2009/705034
   1998, FAUNA ITALIA ACARI I
NR 36
TC 44
Z9 48
PD FEB 19
PY 2010
VL 11
AR 7
DI 10.1186/1471-2172-11-7
WC Immunology
UT WOS:000275608800001
DA 2022-10-08
ER

PT J
AU Kopp, N
   Diaz, D
   Amacker, M
   Odongo, DO
   Beier, K
   Nitsch, C
   Bishop, RP
   Daubenberger, CA
AF Kopp, Nadja
   Diaz, Diana
   Amacker, Mario
   Odongo, David O.
   Beier, Konstantin
   Nitsch, Cordula
   Bishop, Richard P.
   Daubenberger, Claudia A.
TI Identification of a synthetic peptide inducing cross-reactive antibodies
   binding to Rhipicephalus (Boophilus) decoloratus, Rhipicephalus
   (Boophilus) microplus, Hyalomma anatolicum anatolicum and Rhipicephalus
   appendiculatus BM86 homologues
SO VACCINE
DT Article
DE Tick subunit vaccine development; Synthetic peptide;
   Immuno-histochemistry; Cross-reactivity
ID IMMUNOLOGICAL CONTROL; ACARICIDE RESISTANCE; PROTECTIVE ANTIGEN; TICKS
   ACARI; CATTLE; VACCINATION; EXPRESSION; INFESTATIONS; IXODIDAE; STRAINS
AB The BM86 antigen. originally identified in Rhipicephalus (Boophilus) microplus, is the basis of the only commercialized anti-tick vaccine The long-term goal of our study is to improve BM86 based vaccines by induction of high levels of tick gut binding antibodies that are also cross-reactive with a range of BM86 homologues expressed in other important tick species. Here we have used a BD86 derived synthetic peptide, BD86-3, to raise a series of mouse monoclonal antibodies One of these mAbs, named 12 1. recognized BM86 homologues in immuno-histochemical analyses in four out of five tick species including R. (B) microplus, Rhipicephalus (Boophilus) decoloratus. Hyalomma anatohcum anatolicum and Rhipicephalus appendiculatus Our results indicate that broadly cross-reactive tick gut binding antibodies can be induced after immunization with a synthetic peptide derived from the protein BD86 (C) 2009 Elsevier Ltd All rights reserved.
C1 [Kopp, Nadja; Diaz, Diana; Daubenberger, Claudia A.] Swiss Trop Inst, Dept Med Parasitol & Infect Biol, CH-4002 Basel, Switzerland.
   [Beier, Konstantin; Nitsch, Cordula] Univ Basel, Inst Anat, Dept Neuroanat, CH-4003 Basel, Switzerland.
   [Odongo, David O.; Bishop, Richard P.] Int Livestock Res Inst, Nairobi 00100, Kenya.
   [Amacker, Mario] Pev Biotech Ltd, CH-3063 Ittigen, Switzerland.
   [Odongo, David O.] Univ Nairobi, Sch Biol Sci, Nairobi, Kenya.
C3 University of Basel; Swiss Tropical & Public Health Institute;
   University of Basel; CGIAR; International Livestock Research Institute
   (ILRI); University of Nairobi
RP Daubenberger, CA (corresponding author), Swiss Trop Inst, Dept Med Parasitol & Infect Biol, Socinstr 57, CH-4002 Basel, Switzerland.
CR AGYEI AD, 1995, INT J PARASITOL, V25, P55, DOI 10.1016/0020-7519(94)00114-4
   Azhahianambi P, 2009, PARASITE IMMUNOL, V31, P111, DOI 10.1111/j.1365-3024.2008.01082.x
   Bailey K. P., 1960, Bulletin of epizootic diseases of Africa, V8, P33
   Barker SC, 2004, PARASITOLOGY, V129, pS15, DOI 10.1017/S0031182004005207
   Daubenberger CA, 2003, INFECT IMMUN, V71, P2173, DOI 10.1128/IAI.71.4.2173-2181.2003
   Davis D, 1997, VACCINE, V15, P1661, DOI 10.1016/S0264-410X(97)00084-4
   de la Fuente J, 1998, VACCINE, V16, P366, DOI 10.1016/S0264-410X(97)00208-9
   De La Fuente J, 2000, ANN NY ACAD SCI, V916, P617, DOI 10.1111/j.1749-6632.2000.tb05347.x
   de la Fuente Jose, 2007, Animal Health Research Reviews, V8, P23, DOI 10.1017/S1466252307001193
   De Vos S, 2001, EXP APPL ACAROL, V25, P245, DOI 10.1023/A:1010609007009
   deCastro JJ, 1997, VET PARASITOL, V71, P77, DOI 10.1016/S0304-4017(97)00033-2
   Fragoso H, 1998, VACCINE, V16, P1990, DOI 10.1016/S0264-410X(98)00116-9
   George JE, 2004, PARASITOLOGY, V129, pS353, DOI 10.1017/S0031182003004682
   GOUGH JM, 1993, J PARASITOL, V79, P900, DOI 10.2307/3283728
   Humbert M, 2008, PLOS ONE, V3, DOI 10.1371/journal.pone.0003937
   JEMMERSON R, 1987, P NATL ACAD SCI USA, V84, P9180, DOI 10.1073/pnas.84.24.9180
   Jongejan F, 2004, PARASITOLOGY, V129, pS3, DOI 10.1017/S0031182004005967
   Jonsson NN, 2006, VET PARASITOL, V137, P1, DOI 10.1016/j.vetpar.2006.01.010
   Kammer AR, 2007, VACCINE, V25, P7065, DOI 10.1016/j.vaccine.2007.07.052
   Knittelfelder R, 2009, EXPERT OPIN BIOL TH, V9, P493, DOI [10.1517/14712590902870386 , 10.1517/14712590902870386]
   Krober T, 2007, TRENDS PARASITOL, V23, P445, DOI 10.1016/j.pt.2007.07.010
   KUNZ SE, 1994, REV SCI TECH OIE, V13, P1249, DOI 10.20506/rst.13.4.816
   Li AY, 2007, PEST MANAG SCI, V63, P882, DOI 10.1002/ps.1417
   Lioy E, 2001, ANGEW CHEM INT EDIT, V40, P2631, DOI [10.1002/1521-3773(20010716)40:14<2631::AID-ANIE2631>3.0.CO;2-6, 10.1002/1521-3773(20010716)40:14&lt;2631::AID-ANIE2631&gt;3.0.CO;2-6]
   Lozano JM, 2003, BIOL CHEM, V384, P71, DOI 10.1515/BC.2003.008
   Mekonnen S, 2002, ONDERSTEPOORT J VET, V69, P99
   Moser C, 2007, EXPERT REV VACCINES, V6, P711, DOI 10.1586/14760584.6.5.711
   Odongo D, 2007, VACCINE, V25, P1287, DOI 10.1016/j.vaccine.2006.09.085
   Okitsu SL, 2007, CHEM BIOL, V14, P577, DOI 10.1016/j.chembiol.2007.04.008
   Okitsu SL, 2007, PLOS ONE, V2, DOI 10.1371/journal.pone.0001278
   Pfeiffer B, 2003, ANGEW CHEM INT EDIT, V42, P2368, DOI 10.1002/anie.200250348
   RAND KN, 1989, P NATL ACAD SCI USA, V86, P9657, DOI 10.1073/pnas.86.24.9657
   Richardson M.A., 1993, Insect Molecular Biology, V1, P139, DOI 10.1111/j.1365-2583.1993.tb00115.x
   RODRIGUEZ M, 1994, J BIOTECHNOL, V33, P135, DOI 10.1016/0168-1656(94)90106-6
   Salih DA, 2008, ONDERSTEPOORT J VET, V75, P47
   Salih DA, 2004, ONDERSTEPOORT J VET, V71, P319
   Sharav T, 2007, VACCINE, V25, P3032, DOI 10.1016/j.vaccine.2007.01.033
   Sossai S, 2005, EXP APPL ACAROL, V37, P199, DOI 10.1007/s10493-005-3262-7
   Tellam Ross L., 1992, P303
   Willadsen P, 2004, PARASITOLOGY, V129, pS367, DOI 10.1017/S0031182003004657
   WILLADSEN P, 1989, J IMMUNOL, V143, P1346
   WILLADSEN P, 1995, PARASITOLOGY, V110, pS43, DOI 10.1017/S0031182000001487
   Willams S, 1998, HAEMOPHILIA, V4, P8, DOI 10.1046/j.1365-2516.1998.0040s1008.x
   YASSIR OM, 1992, INSECT SCI APPL, V13, P565, DOI 10.1017/S1742758400016143
NR 44
TC 17
Z9 17
PD DEC 10
PY 2009
VL 28
IS 1
BP 261
EP 269
DI 10.1016/j.vaccine.2009.09.085
WC Immunology; Medicine, Research & Experimental
UT WOS:000274869200031
DA 2022-10-08
ER

PT J
AU Bastos, RG
   Ueti, MW
   Knowles, DP
   Scoles, GA
AF Bastos, Reginaldo G.
   Ueti, Massaro W.
   Knowles, Donald P.
   Scoles, Glen A.
TI The Rhipicephalus (Boophilus) microplus Bm86 gene plays a critical role
   in the fitness of ticks fed on cattle during acute Babesia bovis
   infection
SO PARASITES & VECTORS
DT Article
ID ONE-HOST TICK; TRANSOVARIAL TRANSMISSION; PROTECTIVE ANTIGEN; RNA
   INTERFERENCE; BM86; INFESTATIONS; EXPRESSION; IXODIDAE; VACCINE; ACARI
AB Background: Rhipicephalus (Boophilus) microplus is an economically important tick of cattle involved in the transmission of Babesia bovis, the etiological agent of bovine babesiosis. Commercial anti-tick vaccines based on the R. microplus Bm86 glycoprotein have shown some effect in controlling tick infestation; however their efficacy as a stand- alone solution for tick control has been questioned. Understanding the role of the Bm86 gene product in tick biology is critical to identifying additional methods to utilize Bm86 to reduce R. microplus infestation and babesia transmission. Additionally, the role played by Bm86 in R. microplus fitness during B. bovis infection is unknown.
   Results: Here we describe in two independent experiments that RNA interference-mediated silencing of Bm86 decreased the fitness of R. microplus females fed on cattle during acute B. bovis infection. Notably, Bm86 silencing decreased the number and survival of engorged females, and decreased the weight of egg masses. However, gene silencing had no significant effect on the efficiency of transovarial transmission of B. bovis from surviving female ticks to their larval offspring. The results also show that Bm86 is expressed, in addition to gut cells, in larvae, nymphs, adult males and ovaries of partially engorged adult R. microplus females, and its expression was significantly down-regulated in ovaries of ticks fed on B. bovis-infected cattle.
   Conclusion: The R. microplus Bm86 gene plays a critical role during tick feeding and after repletion during blood digestion in ticks fed on cattle during acute B. bovis infection. Therefore, the data indirectly support the rationale for using Bm86-based vaccines, perhaps in combination with acaricides, to control tick infestation particularly in B. bovis endemic areas.
C1 [Bastos, Reginaldo G.; Knowles, Donald P.] Washington State Univ, Program Vector Borne Dis, Dept Vet Microbiol & Pathol, Pullman, WA 99164 USA.
   [Ueti, Massaro W.; Knowles, Donald P.; Scoles, Glen A.] USDA ARS, Anim Dis Res Unit, Pullman, WA 99164 USA.
C3 Washington State University; United States Department of Agriculture
   (USDA)
RP Bastos, RG (corresponding author), Washington State Univ, Program Vector Borne Dis, Dept Vet Microbiol & Pathol, Pullman, WA 99164 USA.
EM rgbastos@vetmed.wsu.edu
CR APPELLA E, 1988, FEBS LETT, V231, P1, DOI 10.1016/0014-5793(88)80690-2
   Bastos RG, 2009, PARASITE VECTOR, V2, DOI 10.1186/1756-3305-2-57
   Bock R, 2004, PARASITOLOGY, V129, pS247, DOI 10.1017/S0031182004005190
   Canales M, 2008, BMC BIOTECHNOL, V8, DOI 10.1186/1472-6750-8-14
   Cullen BR, 2006, NAT METHODS, V3, P677, DOI 10.1038/NMETH913
   de la Fuente Jose, 2007, Animal Health Research Reviews, V8, P23, DOI 10.1017/S1466252307001193
   De Vos S, 2001, EXP APPL ACAROL, V25, P245, DOI 10.1023/A:1010609007009
   Friedhoff K.T., 1988, P23
   Goff WL, 2006, CLIN VACCINE IMMUNOL, V13, P1212, DOI 10.1128/CVI.00196-06
   Goff WL, 1998, ANN NY ACAD SCI, V849, P161, DOI 10.1111/j.1749-6632.1998.tb11046.x
   GOUGH JM, 1993, J PARASITOL, V79, P900, DOI 10.2307/3283728
   Guerrero FD, 2006, J MED ENTOMOL, V43, P9, DOI 10.1603/0022-2585(2006)043[0009:SANTGT]2.0.CO;2
   Howell JM, 2007, J CLIN MICROBIOL, V45, P3155, DOI 10.1128/JCM.00766-07
   Howell JM, 2007, J CLIN MICROBIOL, V45, P426, DOI 10.1128/JCM.01757-06
   Jeyabal L, 2010, TRANSBOUND EMERG DIS, V57, P96, DOI 10.1111/j.1865-1682.2010.01107.x
   Kopp N, 2009, VACCINE, V28, P261, DOI 10.1016/j.vaccine.2009.09.085
   Liao M, 2007, VET PARASITOL, V146, P148, DOI 10.1016/j.vetpar.2007.01.015
   Ma Y, 2006, NATURE, V443, P359, DOI 10.1038/nature05179
   MAHONEY DF, 1979, RES VET SCI, V26, P253, DOI 10.1016/S0034-5288(18)32929-1
   Nijhof AM, 2007, INT J PARASITOL, V37, P653, DOI 10.1016/j.ijpara.2006.11.005
   Rachinsky A, 2008, VET PARASITOL, V152, P294, DOI 10.1016/j.vetpar.2007.12.027
   Rachinsky A, 2007, INSECT BIOCHEM MOLEC, V37, P1291, DOI 10.1016/j.ibmb.2007.08.001
   RAND KN, 1989, P NATL ACAD SCI USA, V86, P9657, DOI 10.1073/pnas.86.24.9657
   Rual JF, 2007, BMC GENOMICS, V8, DOI 10.1186/1471-2164-8-106
   Stiller D, 2002, J MED ENTOMOL, V39, P667, DOI 10.1603/0022-2585-39.4.667
   Vargas M, 2010, BMC VET RES, V6, DOI 10.1186/1746-6148-6-43
   WILLADSEN P, 1989, J IMMUNOL, V143, P1346
   Willadsen P, 2006, VET PARASITOL, V138, P161, DOI 10.1016/j.vetpar.2006.01.050
NR 28
TC 21
Z9 22
PD NOV 19
PY 2010
VL 3
AR 111
DI 10.1186/1756-3305-3-111
WC Parasitology; Tropical Medicine
UT WOS:000284786300001
DA 2022-10-08
ER

PT J
AU Rahman, MK
   Islam, MS
   You, M
AF Rahman, Md. Khalesur
   Islam, Mohammad Saiful
   You, Myungjo
TI Impact of Subolesin and Cystatin Knockdown by RNA Interference in Adult
   Female Haemaphysalis longicornis (Acari: Ixodidae) on Blood Engorgement
   and Reproduction
SO INSECTS
DT Article
ID TICK BOOPHILUS-MICROPLUS; ONE HEALTH PERSPECTIVE; EXPERIMENTAL
   TRANSMISSION; PROTECTIVE ANTIGENS; SALIVARY-GLANDS; IDENTIFICATION;
   ARTHROPOD; GENE; HOMOLOG; VACCINE
AB Currently, multi-antigenic vaccine use is the method of choice for the strategic control of ticks. Therefore, determining the efficacy of combined antigens is a promising avenue of research in the development of anti-tick vaccines. The antigen responsible for blood intake and reproduction has proven suitable as a vaccine antigen. It has been shown to silence Haemaphysalis longicornis salivary cystatin (HlSC-1) and subolesin by RNA interference. Adult unfed female ticks were injected with double-stranded RNA of (A) subolesin, (B) cystatin, (C) subolesin plus cystatin, and (D) injection buffer, then fed alongside normal unfed males up to spontaneous drop-down. The percentage of knockdowns was determined by real-time polymerase chain reaction. Sixty-three percent and 53% knockdown rates were observed in subolesin and cystatin double-stranded RNA-injected ticks respectively, while 32 and 26% knockdown rates of subolesin and cystatin transcript were observed in subolesin plus cystatin double-stranded RNA-injected ticks. Subolesin and/or cystatin knockdown causes a significant (p < 0.05) reduction in tick engorgement, egg mass weight, and egg conversion ratio. Most importantly, combined silencing did not act synergistically, but caused a similarly significant (p < 0.05) reduction in tick engorgement, egg mass weight, and egg conversion ratio. Therefore, the elucidation of multiple antigens may be helpful in the future of vaccines.
C1 [Rahman, Md. Khalesur; You, Myungjo] Chonbuk Natl Univ, Coll Vet Med, Lab Vet Parasitol, Iksan 54596, South Korea.
   [Rahman, Md. Khalesur; You, Myungjo] Chonbuk Natl Univ, Biosafety Res Ctr, Iksan 54596, South Korea.
   [Rahman, Md. Khalesur] Hajee Mohammad Danesh Sci & Technol Univ, Fac Vet & Anim Sci, Dept Microbiol, Dinajpur 5200, Bangladesh.
   [Islam, Mohammad Saiful] Hajee Mohammad Danesh Sci & Technol Univ, Fac Vet & Anim Sci, Dept Med Surg & Obstet, Dinajpur 5200, Bangladesh.
C3 Jeonbuk National University; Jeonbuk National University
RP You, M (corresponding author), Chonbuk Natl Univ, Coll Vet Med, Lab Vet Parasitol, Iksan 54596, South Korea.; You, M (corresponding author), Chonbuk Natl Univ, Biosafety Res Ctr, Iksan 54596, South Korea.
EM khalesurcbnu@gmail.com; saifulhstu@gmail.com; tick@jbnu.ac.kr
CR Abrahamson M, 2003, BIOCHEM SOC SYMP, V70, P179, DOI 10.1042/bss0700179
   Benelli G, 2018, ACTA TROP, V182, P80, DOI 10.1016/j.actatropica.2018.02.015
   Benelli G, 2018, ACTA TROP, V179, P47, DOI 10.1016/j.actatropica.2017.12.025
   Benelli G, 2016, PARASITOL RES, V115, P23, DOI 10.1007/s00436-015-4800-9
   Bullard RL, 2016, PLOS ONE, V11, DOI 10.1371/journal.pone.0147966
   Dainichi T, 2001, INFECT IMMUN, V69, P7380, DOI 10.1128/IAI.69.12.7380-7386.2001
   Dantas-Torres F, 2012, TRENDS PARASITOL, V28, P437, DOI 10.1016/j.pt.2012.07.003
   De la Fuente J, 2006, BIOCHEM BIOPH RES CO, V344, P332, DOI 10.1016/j.bbrc.2006.03.109
   de la Fuente J, 2008, FRONT BIOSCI-LANDMRK, V13, P6938, DOI 10.2741/3200
   de la Fuente J, 2006, VACCINE, V24, P4082, DOI 10.1016/j.vaccine.2006.02.046
   de la Fuente J, 2006, PARASITOL RES, V99, P108, DOI 10.1007/s00436-006-0132-0
   de la Fuente J, 2011, VET PARASITOL, V181, P17, DOI 10.1016/j.vetpar.2011.04.018
   Dudley NR, 2002, P NATL ACAD SCI USA, V99, P4191, DOI 10.1073/pnas.062605199
   Galindo RC, 2009, DEV COMP IMMUNOL, V33, P612, DOI 10.1016/j.dci.2008.11.002
   GOUGH JM, 1993, J PARASITOL, V79, P900, DOI 10.2307/3283728
   Guan GQ, 2010, PARASITOL INT, V59, P265, DOI 10.1016/j.parint.2009.12.002
   Haimes J, 2014, DEMONSTRATION CQ CAL
   JARMEY JM, 1995, INSECT BIOCHEM MOLEC, V25, P969, DOI 10.1016/0965-1748(95)00038-W
   Karim S, 2004, INSECT BIOCHEM MOLEC, V34, P407, DOI 10.1016/j.ibmb.2004.01.005
   Karim S, 2002, INSECT BIOCHEM MOLEC, V32, P1711, DOI 10.1016/S0965-1748(02)00111-X
   Kocan KM, 2007, PARASITOL RES, V100, P1411, DOI 10.1007/s00436-007-0483-1
   Kocan KM, 2011, JOVE-J VIS EXP, DOI 10.3791/2474
   Lee JH, 2004, MICROBIOL IMMUNOL, V48, P125, DOI 10.1111/j.1348-0421.2004.tb03498.x
   Lee JH, 2003, MICROBIOL IMMUNOL, V47, P301, DOI 10.1111/j.1348-0421.2003.tb03399.x
   Lee MJ, 2010, VECTOR-BORNE ZOONOT, V10, P411, DOI 10.1089/vbz.2008.0215
   Li YQ, 2009, PARASITOL RES, V104, P1227, DOI 10.1007/s00436-009-1347-7
   Lu PY, 2016, EXP APPL ACAROL, V68, P113, DOI 10.1007/s10493-015-9987-z
   Lupi E, 2013, TRAVEL MED INFECT DI, V11, P374, DOI 10.1016/j.tmaid.2013.10.005
   Nijhof AM, 2007, INT J PARASITOL, V37, P653, DOI 10.1016/j.ijpara.2006.11.005
   Pan H, 2013, VIROL J, V10, DOI 10.1186/1743-422X-10-187
   Parizi LF, 2012, VACCINE, V30, P6912, DOI 10.1016/j.vaccine.2012.08.078
   Patton TG, 2012, JOVE-J VIS EXP, DOI 10.3791/3894
   Rawlings ND, 2016, NUCLEIC ACIDS RES, V44, pD343, DOI 10.1093/nar/gkv1118
   Ribeiro JMC, 2003, ANNU REV ENTOMOL, V48, P73, DOI 10.1146/annurev.ento.48.060402.102812
   Schwarz A, 2012, TICKS TICK-BORNE DIS, V3, P117, DOI 10.1016/j.ttbdis.2012.03.004
   Smith A, 2009, EXP APPL ACAROL, V47, P71, DOI 10.1007/s10493-008-9195-1
   Sun JM, 2008, VECTOR-BORNE ZOONOT, V8, P791, DOI 10.1089/vbz.2008.0005
   Tirloni L, 2015, PARASITE VECTOR, V8, DOI 10.1186/s13071-015-0918-y
   Turk V, 2008, FRONT BIOSCI-LANDMRK, V13, P5406, DOI 10.2741/3089
   Valenzuela JG, 2002, J EXP BIOL, V205, P2843
   Vijayakumar S, 2017, LIMNOLOGICA, V67, P1, DOI 10.1016/j.limno.2017.09.004
   Vray B, 2002, CELL MOL LIFE SCI, V59, P1503, DOI 10.1007/s00018-002-8525-4
   Willadsen P, 2004, PARASITOLOGY, V129, pS367, DOI 10.1017/S0031182003004657
   WILLADSEN P, 1989, J IMMUNOL, V143, P1346
   Willadsen P, 2008, TRENDS PARASITOL, V24, P164, DOI 10.1016/j.pt.2008.01.005
   Zhou JL, 2006, INSECT BIOCHEM MOLEC, V36, P527, DOI 10.1016/j.ibmb.2006.03.003
   Zhou J, 2009, VET PARASITOL, V160, P180, DOI 10.1016/j.vetpar.2008.10.086
NR 47
TC 6
Z9 6
PD JUN
PY 2018
VL 9
IS 2
AR 39
DI 10.3390/insects9020039
WC Entomology
UT WOS:000436496700004
DA 2022-10-08
ER

PT J
AU Lagunes, R
   Dominguez-Garcia, D
   Quiroz, H
   Martinez-Velazquez, M
   Rosario-Cruz, R
AF Lagunes, R.
   Dominguez-Garcia, D.
   Quiroz, H.
   Martinez-Velazquez, M.
   Rosario-Cruz, R.
TI Potential effects on Rhipicephalus microplus tick larvae fed on calves
   immunized with a Subolesin peptide predicted by epitope analysis
SO TROPICAL BIOMEDICINE
DT Article
ID REDUCES VECTOR INFESTATIONS; BOOPHILUS-MICROPLUS; PROTECTIVE ANTIGEN;
   ANAPLASMA-MARGINALE; PATHOGEN INFECTION; VACCINE ANTIGEN; BM86 ANTIGEN;
   I-TASSER; CATTLE; EXPRESSION
AB The cattle tick Rhipicephalus microplus economically impacts cattle production in tropical and subtropical regions of the world. The recombinant R. microplus Subolesin antigen has been shown to protect cattle against tick infestations. In this study, we searched in silico protective epitopes in the subolesin gene and a recombinant peptide containing the predicted epitopes was expressed, and evaluated against a tick challenge. Two different epitope types, linear B-cells and conformational discontinuous epitopes, were predicted using bioinformatics strategies, in order to synthesize the recombinant peptide. Two Eight-month-old calves European crossbred were immunized with two subcutaneous doses of the subolesin recombinant peptide, emulsified with Montanide ISA 50 V as an adjuvant, at 30-day intervals. The tick challenge was conducted with 5 000 R. microplus larvae/animal. ELISA test was used to evaluate the IgG immune response elicited against the peptide. After tick challenge, reduction in the number of engorged females (79%), and reduction in egg hatching (30%) was observed in tick population fed on immunized calves with regards to an untreated control group. The results showed a potential higher effect on tick reproduction for the recombinant peptide compared to other studies reported with Subolesin protein, demonstrating that the use of bioinformatics strategies to predict protective epitopes may lead to improve the immune response elicited against tick recombinant peptides and therefore to prevent cattle tick infestations.
C1 [Lagunes, R.; Quiroz, H.] Univ Nacl Autonoma Mexico, Fac Med Vet & Zootecnia, Ave Univ 3000, Mexico City 04510, DF, Mexico.
   [Dominguez-Garcia, D.; Rosario-Cruz, R.] Univ Autonoma Guerrero, Unidad Invest Biotecnol Salud & Ambiente BIOSA UA, Carretera Fed Chilpancingo Acapulco, Petaquillas 39105, Guerrero, Mexico.
   [Dominguez-Garcia, D.; Rosario-Cruz, R.] Univ Autonoma Guerrero, Unidad Acad Ciencias Nat, Carretera Fed Chilpancingo Acapulco, Petaquillas 39105, Guerrero, Mexico.
   [Martinez-Velazquez, M.] Ctr Invest & Asistencia Tecnol & Diseno Estado Ja, Ave Normalistas 800, Guadalajara 44270, Jalisco, Mexico.
   [Lagunes, R.] Ctr Nacl Invest Disciplinaria Parasitol Vet, Carretera Fed Cuernavaca Cuautla 8534, Jiutepec 62550, Morelos, Mexico.
C3 Universidad Nacional Autonoma de Mexico
RP Rosario-Cruz, R (corresponding author), Univ Autonoma Guerrero, Unidad Invest Biotecnol Salud & Ambiente BIOSA UA, Carretera Fed Chilpancingo Acapulco, Petaquillas 39105, Guerrero, Mexico.; Rosario-Cruz, R (corresponding author), Univ Autonoma Guerrero, Unidad Acad Ciencias Nat, Carretera Fed Chilpancingo Acapulco, Petaquillas 39105, Guerrero, Mexico.
EM rockdrig@yahoo.com.mx
CR Almazan C, 2003, VACCINE, V21, P1492, DOI 10.1016/S0264-410X(02)00683-7
   Almazan C, 2012, VACCINE, V30, P265, DOI 10.1016/j.vaccine.2011.10.102
   Almazan C, 2010, PARASITOL RES, V106, P471, DOI 10.1007/s00436-009-1689-1
   Azhahianambi P, 2009, PARASITE IMMUNOL, V31, P111, DOI 10.1111/j.1365-3024.2008.01082.x
   Canales M, 2008, BMC BIOTECHNOL, V8, DOI 10.1186/1472-6750-8-14
   Canales M, 2009, VACCINE, V27, P7244, DOI 10.1016/j.vaccine.2009.09.123
   Canales M, 2009, BMC BIOTECHNOL, V9, DOI 10.1186/1472-6750-9-29
   Canales M, 2009, PARASITOL RES, V105, P97, DOI 10.1007/s00436-009-1368-2
   Carreon D, 2012, VACCINE, V30, P273, DOI 10.1016/j.vaccine.2011.10.099
   de la Fuente J, 2000, VET PARASITOL, V92, P209, DOI 10.1016/S0304-4017(00)00308-3
   de la Fuente J, 2005, PARASITOL RES, V96, P137, DOI 10.1007/s00436-005-1351-5
   de la Fuente J, 1999, GENET ANAL-BIOMOL E, V15, P143, DOI 10.1016/S1050-3862(99)00018-2
   de la Fuente J, 2013, TRANSBOUND EMERG DIS, V60, P172, DOI 10.1111/tbed.12146
   de la Fuente J, 1998, VACCINE, V16, P366, DOI 10.1016/S0264-410X(97)00208-9
   de la Fuente J, 2006, PARASITOL RES, V100, P85, DOI 10.1007/s00436-006-0244-6
   de la Fuente J, 2006, VACCINE, V24, P4082, DOI 10.1016/j.vaccine.2006.02.046
   de la Fuente Jose, 2003, Expert Rev Vaccines, V2, P583
   de la Fuente J, 2011, VET PARASITOL, V181, P17, DOI 10.1016/j.vetpar.2011.04.018
   deCastro JJ, 1997, VET PARASITOL, V71, P77, DOI 10.1016/S0304-4017(97)00033-2
   Estrada-Pena A, 2006, EXP APPL ACAROL, V38, P219, DOI 10.1007/s10493-006-0003-5
   Galindo RC, 2009, DEV COMP IMMUNOL, V33, P612, DOI 10.1016/j.dci.2008.11.002
   Garcia-Garcia JC, 1999, EXP APPL ACAROL, V23, P883, DOI 10.1023/A:1006270615158
   Goto A, 2008, NAT IMMUNOL, V9, P97, DOI 10.1038/ni1543
   Graf JF, 2004, PARASITOLOGY, V129, pS427, DOI 10.1017/S0031182004006079
   Harrington D, 2009, VACCINE, V27, P4056, DOI 10.1016/j.vaccine.2009.04.014
   Imamura S, 2005, VACCINE, V23, P1301, DOI 10.1016/j.vaccine.2004.08.041
   Irving MB, 2001, CURR OPIN CHEM BIOL, V5, P314, DOI 10.1016/S1367-5931(00)00208-8
   Jeyabal L, 2010, TRANSBOUND EMERG DIS, V57, P96, DOI 10.1111/j.1865-1682.2010.01107.x
   Jongejan F, 2004, PARASITOLOGY, V129, pS3, DOI 10.1017/S0031182004005967
   Jonsson NN, 2006, VET PARASITOL, V137, P1, DOI 10.1016/j.vetpar.2006.01.010
   Kocan KM, 2009, BMC DEV BIOL, V9, DOI 10.1186/1471-213X-9-42
   LAEMMLI UK, 1970, NATURE, V227, P680, DOI 10.1038/227680a0
   Larsen Jens Erik Pontoppidan, 2006, Immunome Res, V2, P2, DOI 10.1186/1745-7580-2-2
   Merino O, 2013, VACCINE, V31, P5889, DOI 10.1016/j.vaccine.2013.09.037
   Merino O, 2011, VACCINE, V29, P8575, DOI 10.1016/j.vaccine.2011.09.023
   Moreno-Cid JA, 2013, VACCINE, V31, P1187, DOI 10.1016/j.vaccine.2012.12.073
   Moreno-Cid JA, 2010, VACCINE, V29, P77, DOI 10.1016/j.vaccine.2010.10.011
   Naranjo V, 2013, PLOS ONE, V8, DOI 10.1371/journal.pone.0065915
   Patarroyo JH, 2009, VET PARASITOL, V166, P333, DOI 10.1016/j.vetpar.2009.09.036
   Patarroyo JH, 2002, VET IMMUNOL IMMUNOP, V88, P163, DOI 10.1016/S0165-2427(02)00154-X
   Peter RJ, 2005, VET PARASITOL, V132, P205, DOI 10.1016/j.vetpar.2005.07.004
   Ponomarenko J, 2008, BMC BIOINFORMATICS, V9, DOI 10.1186/1471-2105-9-514
   Prudencio CR, 2010, VACCINE, V28, P5398, DOI 10.1016/j.vaccine.2010.06.021
   RAND KN, 1989, P NATL ACAD SCI USA, V86, P9657, DOI 10.1073/pnas.86.24.9657
   Rice P, 2000, TRENDS GENET, V16, P276, DOI 10.1016/S0168-9525(00)02024-2
   RODRIGUEZ M, 1995, VET PARASITOL, V57, P339, DOI 10.1016/0304-4017(94)00678-6
   RODRIGUEZ M, 1994, J BIOTECHNOL, V33, P135, DOI 10.1016/0168-1656(94)90106-6
   Saha S, 2004, LECT NOTES COMPUT SC, V3239, P197
   Shakya M, 2014, VACCINE, V32, P3488, DOI 10.1016/j.vaccine.2014.04.053
   Sossai S, 2005, EXP APPL ACAROL, V37, P199, DOI 10.1007/s10493-005-3262-7
   TOWBIN H, 1979, P NATL ACAD SCI USA, V76, P4350, DOI 10.1073/pnas.76.9.4350
   Willadsen P, 1996, PARASITE IMMUNOL, V18, P241, DOI 10.1046/j.1365-3024.1996.d01-90.x
   WILLADSEN P, 1989, J IMMUNOL, V143, P1346
   WILLADSEN P, 1995, PARASITOLOGY, V110, pS43, DOI 10.1017/S0031182000001487
   WILLADSEN P, 1991, PARASITE IMMUNOL, V13, P605, DOI 10.1111/j.1365-3024.1991.tb00556.x
   Zhang Y, 2008, BMC BIOINFORMATICS, V9, DOI 10.1186/1471-2105-9-40
   Zhang Y, 2007, PROTEINS, V69, P108, DOI 10.1002/prot.21702
   Zivkovic Z, 2010, BMC IMMUNOL, V11, DOI 10.1186/1471-2172-11-7
NR 58
TC 6
Z9 7
PD DEC
PY 2016
VL 33
IS 4
BP 726
EP 738
WC Parasitology; Tropical Medicine
UT WOS:000392022300015
DA 2022-10-08
ER

PT J
AU Martinez-Arzate, SG
   Sanchez-Bermudez, JC
   Sotelo-Gomez, S
   Diaz-Albiter, HM
   Hegazy-Hassan, W
   Tenorio-Borroto, E
   Barbabosa-Pliego, A
   Vazquez-Chagoyan, JC
AF Martinez-Arzate, S. G.
   Sanchez-Bermudez, J. C.
   Sotelo-Gomez, S.
   Diaz-Albiter, H. M.
   Hegazy-Hassan, W.
   Tenorio-Borroto, E.
   Barbabosa-Pliego, A.
   Vazquez-Chagoyan, J. C.
TI Genetic diversity of Bm86 sequences in Rhipicephalus (Boophilus)
   microplus ticks from Mexico: analysis of haplotype distribution patterns
SO BMC GENETICS
DT Article
DE Tick; R; microplus; Bm86; Diversity; Haplotype
ID POTENTIAL RISK-FACTORS; CATTLE TICK; ACARICIDE RESISTANCE; VACCINE
   CANDIDATE; 1ST REPORT; PROTEIN; IVERMECTIN; IMMUNIZATION; PREVALENCE;
   IXODIDAE
AB BackgroundTicks are a problem for cattle production mainly in tropical and subtropical regions, because they generate great economic losses. Acaricides and vaccines have been used to try to keep tick populations under control. This has been proven difficult given the resistance to acaricides and vaccines observed in ticks. Resistance to protein rBm86-based vaccines has been associated with the genetic diversity of Bm86 among the ectoparasite's populations. So far, neither genetic diversity, nor spatial distribution of circulating Bm86 haplotypes, have been studied within the Mexican territory. Here, we explored the genetic diversity of 125 Bm86 cDNA gene sequences from R. microplus from 10 endemic areas of Mexico by analyzing haplotype distribution patterns to help in understanding the population genetic structure of Mexican ticks.ResultsOur results showed an average nucleotide identity among the Mexican isolates of 98.3%, ranging from 91.1 to 100%. Divergence between the Mexican and Yeerongpilly (the Bm86 reference vaccine antigen) sequences ranged from 3.1 to 7.4%. Based on the geographic distribution of Bm86 haplotypes in Mexico, our results suggest gene flow occurrence within different regions of the Mexican territory, and even the USA.ConclusionsThe polymorphism of Bm86 found in the populations included in this study, could account for the poor efficacy of the current Bm86 antigen based commercial vaccine in many regions of Mexico. Our data may contribute towards designing new, highly-specific, Bm86 antigen vaccine candidates against R. microplus circulating in Mexico.
C1 [Martinez-Arzate, S. G.; Sanchez-Bermudez, J. C.; Sotelo-Gomez, S.; Hegazy-Hassan, W.; Tenorio-Borroto, E.; Barbabosa-Pliego, A.; Vazquez-Chagoyan, J. C.] Univ Autonoma Estado Mexico, Fac Med Vet & Zootecnia, Ctr Invest & Estudios Avanzados Salud Anim, Kilometro 15-5 Carretera Panamer, Toluca Atlacomulco 50200, Mexico.
   [Diaz-Albiter, H. M.] Univ Glasgow, Wellcome Ctr Mol Parasitol, Univ Pl, Glasgow G12 8TA, Lanark, Scotland.
   [Diaz-Albiter, H. M.] Colegio Frontera Sur, Carretera Villahermosa Reforma Km 15-5, Villahermosa 86280, Tabasco, Mexico.
C3 University of Glasgow; El Colegio de la Frontera Sur (ECOSUR)
RP Vazquez-Chagoyan, JC (corresponding author), Univ Autonoma Estado Mexico, Fac Med Vet & Zootecnia, Ctr Invest & Estudios Avanzados Salud Anim, Kilometro 15-5 Carretera Panamer, Toluca Atlacomulco 50200, Mexico.
EM gabosaeta_@hotmail.com; jcvch@yahoo.com
CR ALLEN JR, 1979, NATURE, V280, P491, DOI 10.1038/280491a0
   Almazan C, 2010, PARASITOL RES, V106, P471, DOI 10.1007/s00436-009-1689-1
   Alonso-Diaz MA, 2006, ARCH MED VET, V38, P105, DOI 10.4067/S0301-732X2006000200003
   Andreotti R, 2008, REV BRAS PARASITOL V, V17, P93, DOI 10.1590/S1984-29612008000200006
   Bandelt HJ, 1999, MOL BIOL EVOL, V16, P37, DOI 10.1093/oxfordjournals.molbev.a026036
   Ben Said M, 2012, VET PARASITOL, V190, P230, DOI 10.1016/j.vetpar.2012.05.017
   Campanella JJ, 2003, BMC BIOINFORMATICS, V4, DOI 10.1186/1471-2105-4-29
   Canales M, 2009, BMC BIOTECHNOL, V9, DOI 10.1186/1472-6750-9-29
   Chen ST, 2012, BMC PLANT BIOL, V12, DOI 10.1186/1471-2229-12-58
   Cobon G, 1997, NUCL PHYS B, V15, P661
   Cobon G.S., 1997, NEW GENERATION VACCI, P1145
   Cruz RR, 2010, ESTRATEGIAS CONTROL, P1
   Cunha RC, 2012, REV BRAS PARASITOL V, V21, P254, DOI 10.1590/S1984-29612012000300014
   de la Fuente J, 2006, PARASITE IMMUNOL, V28, P687, DOI 10.1111/j.1365-3024.2006.00902.x
   De la Fuente J, 2006, PARASITE IMMUNOL, V28, P275, DOI 10.1111/j.1365-3024.2006.00828.x
   de la Fuente J, 1998, VACCINE, V16, P366, DOI 10.1016/S0264-410X(97)00208-9
   de la Fuente Jose, 2007, Animal Health Research Reviews, V8, P23, DOI 10.1017/S1466252307001193
   Dominguez-Garcia D. I., 2010, Tropical and Subtropical Agroecosystems, V12, P181
   Fernandez-Salas A, 2012, VET PARASITOL, V183, P338, DOI 10.1016/j.vetpar.2011.07.028
   Fernandez-Salas A, 2012, J PARASITOL, V98, P1010, DOI 10.1645/GE-3074.1
   Foil LD, 2004, VET PARASITOL, V125, P163, DOI 10.1016/j.vetpar.2004.05.012
   Freeman JM, 2010, PARASITE VECTOR, V3, DOI 10.1186/1756-3305-3-101
   Garcia-Garcia JC, 1999, EXP APPL ACAROL, V23, P883, DOI 10.1023/A:1006270615158
   Garcia-Garcia JC, 2000, VACCINE, V18, P2275, DOI 10.1016/S0264-410X(99)00548-4
   Graf JF, 2004, PARASITOLOGY, V129, pS427, DOI 10.1017/S0031182004006079
   Guerrero FD, 2012, INT J PARASITOL, V42, P421, DOI 10.1016/j.ijpara.2012.04.003
   Rodriguez-Vivas RI, 2014, ECOSIS RECUR AGROPEC, V1, P295
   Rodriguez-Vivas RI, 2014, REV BRAS PARASITOL V, V23, P113, DOI 10.1590/S1984-29612014044
   Kaewmongkol S, 2015, EXP APPL ACAROL, V66, P247, DOI 10.1007/s10493-015-9897-0
   KUNZ SE, 1994, REV SCI TECH OIE, V13, P1249, DOI 10.20506/rst.13.4.816
   Lew-Tabor AE, 2014, TICKS TICK-BORNE DIS, V5, P500, DOI 10.1016/j.ttbdis.2014.03.005
   Librado P, 2009, BIOINFORMATICS, V25, P1451, DOI 10.1093/bioinformatics/btp187
   Lima WS, 2000, TROP ANIM HEALTH PRO, V32, P375, DOI 10.1023/A:1005229602422
   Lovis L, 2013, J MED ENTOMOL, V50, P326, DOI 10.1603/ME12127
   Martinez-Arzate SG, 2017, J PROTEOME RES, V16, P4093, DOI 10.1021/acs.jproteome.7b00477
   Morgulis A, 2008, BIOINFORMATICS, V24, P1757, DOI 10.1093/bioinformatics/btn322
   Nijhof AM, 2010, INT J PARASITOL, V40, P1587, DOI 10.1016/j.ijpara.2010.06.003
   Nijhof AM, 2009, BMC MOL BIOL, V10, DOI 10.1186/1471-2199-10-112
   Patarroyo JH, 2002, VET IMMUNOL IMMUNOP, V88, P163, DOI 10.1016/S0165-2427(02)00154-X
   Peconick AP, 2008, EXP PARASITOL, V119, P37, DOI 10.1016/j.exppara.2007.12.007
   Pedroso MS, 2007, CONTROL INFESTACIONE, P17
   Perez-Cogollo LC, 2010, VET PARASITOL, V168, P165, DOI 10.1016/j.vetpar.2009.10.021
   RAND KN, 1989, P NATL ACAD SCI USA, V86, P9657, DOI 10.1073/pnas.86.24.9657
   RODRIGUEZ M, 1994, J BIOTECHNOL, V33, P135, DOI 10.1016/0168-1656(94)90106-6
   Rodriguez-Vivas RI, 2006, PREV VET MED, V75, P280, DOI 10.1016/j.prevetmed.2006.04.001
   Rodriguez-Vivas RI, 2014, VET PARASITOL, V200, P179, DOI 10.1016/j.vetpar.2013.11.025
   Rodriguez-Vivas RI, 2006, VET PARASITOL, V136, P335, DOI 10.1016/j.vetpar.2005.05.069
   Rodriguez-Vivas RI, 2006, MANUAL TECNICO CONTR
   Senasica, 2015, NOM019ZOO1994 SEN DI, P42
   Skaggs R, 2004, REV MEX AGRONEGOCIOS, VVIII, P212
   Sonenshine DE, 2006, TRENDS PARASITOL, V22, P550, DOI 10.1016/j.pt.2006.09.003
   Tamura K, 2011, MOL BIOL EVOL, V28, P2731, DOI 10.1093/molbev/msr121
   Temeyer KB, 2012, REV MEX CIENC PECU, V3, P25
   Willadsen P, 2004, PARASITOLOGY, V129, pS367, DOI 10.1017/S0031182003004657
   WILLADSEN P, 1995, PARASITOLOGY, V110, pS43, DOI 10.1017/S0031182000001487
   Zhang Z, 2000, J COMPUT BIOL, V7, P203, DOI 10.1089/10665270050081478
   Zhao YJ, 2015, BMC EVOL BIOL, V15, DOI 10.1186/s12862-015-0374-5
NR 57
TC 6
Z9 6
PD JUL 12
PY 2019
VL 20
AR 56
DI 10.1186/s12863-019-0754-8
WC Genetics & Heredity
UT WOS:000475531200001
DA 2022-10-08
ER

PT J
AU Canales, M
   Almazan, C
   Naranjo, V
   Jongejan, F
   de la Fuente, J
AF Canales, Mario
   Almazan, Consuelo
   Naranjo, Victoria
   Jongejan, Frans
   de la Fuente, Jose
TI Vaccination with recombinant Boophilus annulatus Bm86 ortholog protein,
   Ba86, protects cattle against B-annulatus and B-microplus infestations
SO BMC BIOTECHNOLOGY
DT Article
ID TICK CONTROL; IMMUNOLOGICAL CONTROL; ANTIGEN; EXPRESSION; IXODIDAE;
   ACARI; THOUGHTS; GENUS; SPP.
AB Background: The cattle ticks, Boophilus spp., affect cattle production in tropical and subtropical regions of the world. Tick vaccines constitute a cost-effective and environmentally friendly alternative to tick control. The recombinant B. microplus Bm86 protective antigen has been shown to protect cattle against tick infestations. Recently, the gene coding for B. annulatus Bm86 ortholog, Ba86, was cloned and the recombinant protein was secreted and purified from the yeast Pichia pastoris.
   Results: Recombinant Ba86 (Israel strain) was used to immunize cattle to test its efficacy for the control of B. annulatus (Mercedes, Texas, USA strain) and B. microplus (Susceptible, Mexico strain) infestations. Bm86 (Gavac and Mozambique strain) and adjuvant/saline were used as positive and negative controls, respectively. Vaccination with Ba86 reduced tick infestations (71% and 40%), weight (8% and 15%), oviposition (22% and 5%) and egg fertility (25% and 50%) for B. annulatus and B. microplus, respectively. The efficacy of both Ba86 and Bm86 was higher for B. annulatus than for B. microplus. The efficacy of Ba86 was higher for B. annulatus (83.0%) than for B. microplus (71.5%). The efficacy of Bm86 (Gavac; 85.2%) but not Bm86 (Mozambique strain; 70.4%) was higher than that of Ba86 (71.5%) on B. microplus. However, the efficacy of Bm86 (both Gavac and Mozambique strain; 99.6%) was higher than that of Ba86 (83.0%) on B. annulatus.
   Conclusion: These experiments showed the efficacy of recombinant Ba86 for the control of B. annulatus and B. microplus infestations in cattle and suggested that physiological differences between B. microplus and B. annulatus and those encoded in the sequence of Bm86 orthologs may be responsible for the differences in susceptibility of these tick species to Bm86 vaccines.
C1 [Canales, Mario; Naranjo, Victoria; de la Fuente, Jose] UCLM, CSIC, JCCM, Inst Invest Recursos Cineget IREC, Ciudad Real 13071, Spain.
   [Almazan, Consuelo] Univ Autonoma Tamaulipas, Fac Med Vet & Zootecn, Ciudad Victoria 87000, Tamaulipas, Mexico.
   [Naranjo, Victoria; de la Fuente, Jose] Oklahoma State Univ, Ctr Vet Hlth Sci, Dept Vet Pathobiol, Stillwater, OK 74078 USA.
   [Jongejan, Frans] Univ Utrecht, Fac Vet Med, Dept Infect Dis & Immunol, Utrecht Ctr Tick Borne Dis UCTD, NL-3584 CL Utrecht, Netherlands.
   [Jongejan, Frans] Univ Pretoria, Fac Vet Sci, Dept Vet Trop Dis, ZA-0110 Onderstepoort, South Africa.
C3 Consejo Superior de Investigaciones Cientificas (CSIC); CSIC - Instituto
   de Investigacion en Recursos Cinegeticos (IREC); Universidad de
   Castilla-La Mancha; Universidad Autonoma de Tamaulipas; Oklahoma State
   University System; Oklahoma State University - Stillwater; Utrecht
   University; University of Pretoria
RP de la Fuente, J (corresponding author), UCLM, CSIC, JCCM, Inst Invest Recursos Cineget IREC, Ronda Toledo S-N, Ciudad Real 13071, Spain.
EM mario.canales@uclm.es; consuelo_almazan@yahoo.com.mx;
   mvictoria.naranjo@uclm.es; F.Jongejan@uu.nl;
   jose.de_la_fuente@okstate.edu
CR Barker SC, 2004, PARASITOLOGY, V129, pS15, DOI 10.1017/S0031182004005207
   Canal Maria Jesus, 2001, Biotecnologia Vegetal, V1, P3
   Canales M, 1997, VACCINE, V15, P414, DOI 10.1016/S0264-410X(96)00192-2
   Canales M, 2008, BMC BIOTECHNOL, V8, DOI 10.1186/1472-6750-8-14
   Cobon G, 1995, RECOMBINANT VACCINES, P163
   de la Fuente J, 2000, VET PARASITOL, V92, P209, DOI 10.1016/S0304-4017(00)00308-3
   De la Fuente J, 2006, PARASITE IMMUNOL, V28, P275, DOI 10.1111/j.1365-3024.2006.00828.x
   de la Fuente J, 1999, GENET ANAL-BIOMOL E, V15, P143, DOI 10.1016/S1050-3862(99)00018-2
   de la Fuente J, 1998, VACCINE, V16, P366, DOI 10.1016/S0264-410X(97)00208-9
   De La Fuente J, 2000, ANN NY ACAD SCI, V916, P617, DOI 10.1111/j.1749-6632.2000.tb05347.x
   de la Fuente Jose, 2007, Animal Health Research Reviews, V8, P23, DOI 10.1017/S1466252307001193
   de la Fuente Jose, 2003, Expert Rev Vaccines, V2, P583
   De Vos S, 2001, EXP APPL ACAROL, V25, P245, DOI 10.1023/A:1010609007009
   Estrada-Pena A, 2006, EXP APPL ACAROL, V38, P219, DOI 10.1007/s10493-006-0003-5
   Fragoso H, 1998, VACCINE, V16, P1990, DOI 10.1016/S0264-410X(98)00116-9
   Garcia-Garcia JC, 1999, EXP APPL ACAROL, V23, P883, DOI 10.1023/A:1006270615158
   Garcia-Garcia JC, 2000, VACCINE, V18, P2275, DOI 10.1016/S0264-410X(99)00548-4
   Graf JF, 2004, PARASITOLOGY, V129, pS427, DOI 10.1017/S0031182004006079
   KOLASKAR AS, 1990, FEBS LETT, V276, P172, DOI 10.1016/0014-5793(90)80535-Q
   Olwoch JM, 2007, ONDERSTEPOORT J VET, V74, P45, DOI 10.4102/ojvr.v74i1.139
   Peter RJ, 2005, VET PARASITOL, V132, P205, DOI 10.1016/j.vetpar.2005.07.004
   RAND KN, 1989, P NATL ACAD SCI USA, V86, P9657, DOI 10.1073/pnas.86.24.9657
   RODRIGUEZ M, 1994, J BIOTECHNOL, V33, P135, DOI 10.1016/0168-1656(94)90106-6
   Rodriguez Valle M, 2001, BMC Biotechnol, V1, P2
   Sonenshine DE, 2006, TRENDS PARASITOL, V22, P550, DOI 10.1016/j.pt.2006.09.003
   Sossai S, 2005, EXP APPL ACAROL, V37, P199, DOI 10.1007/s10493-005-3262-7
   THOMPSON JD, 1994, NUCLEIC ACIDS RES, V22, P4673, DOI 10.1093/nar/22.22.4673
   Valle MR, 2004, EXP APPL ACAROL, V34, P375, DOI 10.1007/s10493-004-1389-6
   WILLADSEN P, 1989, J IMMUNOL, V143, P1346
   Willadsen P, 2006, VET PARASITOL, V138, P161, DOI 10.1016/j.vetpar.2006.01.050
NR 30
TC 76
Z9 77
PD MAR 31
PY 2009
VL 9
AR 29
DI 10.1186/1472-6750-9-29
WC Biotechnology & Applied Microbiology
UT WOS:000265608400001
DA 2022-10-08
ER

PT J
AU Perez-Perez, D
   Bechara, GH
   Machado, RZ
   Andrade, GM
   del Vecchio, REM
   Pedroso, MS
   Hernandez, MV
   Farnos, O
AF Perez-Perez, D.
   Bechara, G. H.
   Machado, R. Z.
   Andrade, G. M.
   del Vecchio, R. E. M.
   Pedroso, M. S.
   Hernandez, M. V.
   Farnos, O.
TI Efficacy of the Bm86 antigen against immature instars and adults of the
   dog tick Rhipicephalus sanguineus (Latreille, 1806) (Acari: Ixodidae)
SO VETERINARY PARASITOLOGY
DT Article
DE Bm86; Rhipicephalus sanguineus; Dog; Recombinant protein; Vaccine
ID BOOPHILUS-MICROPLUS; VACCINATION; CATTLE; INFESTATIONS; RESISTANCE
AB The Bm86 antigen has been used to control ticks of the Boophilus genera in integrated programs that also include the use of acaricides. Because of recent phylogenetic studies have lead to the inclusion of all Boophilus species within the Rhipicephalus genera, we aimed to investigate the efficacy of the Bm86 antigen on the biotic potential of Rhipicephalus sanguineus. Domestic dogs were vaccinated with Bm86 and challenged with the three instars; of R. sanguineus. Male and female mongrel dogs were divided into two groups of four animals each, comprising non-vaccinated and vaccinated animals. Immunized dogs were given two doses of an experimental formulation containing 50 mu g of recombinant Bm86, at 21 days interval while the other group was given placebo, consisting of the same preparation without Bm86. Each dog was challenged 21 days after the last dose with 250 larvae, 100 nymphs and 55 adults (25 females and 30 males) released inside feeding chambers (one per instar) glued to their shaved flank. The effect of the vaccination was evaluated by determining biological parameters of ticks including the yield rates of larvae, nymphs and adult females. Adult females engorged weight, egg mass weight, efficiency rate of conversion to eggs (ERCE) and hatchability. In addition, sera were collected from dogs at 0, 21, 36,45 and 75 days after the vaccination and used for the detection of specific antibodies by ELISA. Collection rates of larvae, nymphs and adult females fed on vaccinated dogs were significantly (p < 0.05) reduced by 38%, 29% and 31%, respectively. as compared with non-vaccinated controls. Significant reductions were also observed in weight of engorged females and egg mass, in ERCE, but not in the hatch rate of ticks fed on immunized dogs. ELISA data revealed a marked and significant increase in optical densities of sera from vaccinated animals after the second dose of Bm86. We concluded that the Bm86 antigen used as a vaccine for dogs reduced the viability and biotic potential of the R. sanguineus. (C) 2009 Elsevier B.V. All rights reserved.
C1 [Perez-Perez, D.; Pedroso, M. S.; Hernandez, M. V.; Farnos, O.] CIGB, Havana 10600, Cuba.
   [Bechara, G. H.; Machado, R. Z.; Andrade, G. M.; del Vecchio, R. E. M.] Univ Estadual Paulista UNESP, BR-14884900 Jaboticabal, SP, Brazil.
C3 Universidade Estadual Paulista
RP Bechara, GH (corresponding author), Sao Paulo State Univ UNESP, Dept Anim Pathol, Via Acesso Prof Paulo D Castellane,S-N, BR-14884900 Jaboticabal, SP, Brazil.
EM bechara@fcav.unesp.br
CR Barriga OO, 1999, GENET ANAL-BIOMOL E, V15, P139, DOI 10.1016/S1050-3862(99)00017-0
   Beati L, 2001, J PARASITOL, V87, P32, DOI 10.1645/0022-3395(2001)087[0032:AOTSRA]2.0.CO;2
   BECHARA GH, 1995, BRAZ J VET PARASITOL, V4, P61
   BENNETT G F, 1974, Acarologia (Paris), V16, P52
   Canales M, 1997, VACCINE, V15, P414, DOI 10.1016/S0264-410X(96)00192-2
   Cobon G, 1995, RECOMBINANT VACCINES, P163
   Dantas-Torres F, 2008, VET PARASITOL, V152, P173, DOI 10.1016/j.vetpar.2007.12.030
   De la Fuente J, 2006, PARASITE IMMUNOL, V28, P275, DOI 10.1111/j.1365-3024.2006.00828.x
   de la Fuente J, 2005, PARASITOL RES, V96, P137, DOI 10.1007/s00436-005-1351-5
   de la Fuente J, 1999, GENET ANAL-BIOMOL E, V15, P143, DOI 10.1016/S1050-3862(99)00018-2
   de la Fuente J, 2008, FRONT BIOSCI-LANDMRK, V13, P6947, DOI 10.2741/3201
   De Vos S, 2001, EXP APPL ACAROL, V25, P245, DOI 10.1023/A:1010609007009
   Estrada-Pena A, 2005, REV MED VET-TOULOUSE, V156, P67
   FANG Q, 2007, ABB05056 NCBI
   Ferreira BR, 2003, VET PARASITOL, V115, P35, DOI 10.1016/S0304-4017(03)00190-0
   Fragoso H, 1998, VACCINE, V16, P1990, DOI 10.1016/S0264-410X(98)00116-9
   Garcia-Garcia JC, 2000, VACCINE, V18, P2275, DOI 10.1016/S0264-410X(99)00548-4
   Garcia-Garcia JC, 1998, VACCINE, V16, P374, DOI 10.1016/S0264-410X(97)80915-2
   GARIN N S, 1972, Meditsinskaya Parazitologiya i Parazitarnye Bolezni, V41, P274
   GARRIS GI, 1991, VET CLIN N AM-SMALL, V21, P173, DOI 10.1016/S0195-5616(91)50017-6
   HASSAN IA, 2007, BIOTECNOL APL, V24, P122
   Imamura S, 2006, VACCINE, V24, P2230, DOI 10.1016/j.vaccine.2005.10.055
   Jongejan F, 2004, PARASITOLOGY, V129, pS3, DOI 10.1017/S0031182004005967
   Miller RJ, 2001, J MED ENTOMOL, V38, P298, DOI 10.1603/0022-2585-38.2.298
   Murrell A, 2003, SYST PARASITOL, V56, P169, DOI 10.1023/B:SYPA.0000003802.36517.a0
   Nijhof AM, 2007, INT J PARASITOL, V37, P653, DOI 10.1016/j.ijpara.2006.11.005
   Otranto D, 2005, VET PARASITOL, V130, P293, DOI 10.1016/j.vetpar.2005.04.014
   RIDING GA, 1994, J IMMUNOL, V153, P5158
   RODRIGUEZ M, 1994, J BIOTECHNOL, V33, P135, DOI 10.1016/0168-1656(94)90106-6
   Rodriguez M, 1995, VACCINE, V13, P1804, DOI 10.1016/0264-410X(95)00119-L
   Rodriguez Valle M., 2004, Experimental and Applied Acarology, V34, P375, DOI 10.1007/s10493-004-1389-6
   SUAREZ PM, 2007, RED ELECT GARRAPATAS
   Szabo M. P. J., 1995, Brazilian Journal of Veterinary Research and Animal Science, V32, P43
   SZABO MPJ, 1991, THESIS U SAO PAULO
   TELLAM RL, 1992, VACCINATION TICKS AN, P303
   Willadsen P, 2004, PARASITOLOGY, V129, pS367, DOI 10.1017/S0031182003004657
NR 36
TC 28
Z9 29
PD FEB 10
PY 2010
VL 167
IS 2-4
SI SI
BP 321
EP 326
DI 10.1016/j.vetpar.2009.09.034
WC Parasitology; Veterinary Sciences
UT WOS:000274942600025
DA 2022-10-08
ER

PT J
AU Contreras, M
   Rubio, CP
   de la Fuente, J
   Villar, M
   Merino, O
   Mosqueda, J
   Ceron, JJ
AF Contreras, Marinela
   Peres Rubio, Camila
   de la Fuente, Jose
   Villar, Margarita
   Merino, Octavio
   Mosqueda, Juan
   Ceron, Jose Joaquin
TI Changes in Serum Biomarkers of Oxidative Stress in Cattle Vaccinated
   with Tick Recombinant Antigens: A Pilot Study
SO VACCINES
DT Article
DE cattle; tick; vaccine; antioxidant; biomarker; oxidant; antibody
AB Tick vaccination is an environmentally friendly alternative for tick control, pathogen infection, and transmission. Tick vaccine protection is sometimes incomplete, which may be due to problems in the stability, conformation, and activity of antibodies. This might be related to oxidative stress, but more studies are needed about the possible relationships between oxidative stress and immune function. The objective of this study was to evaluate and compare various serum biomarkers of antioxidant response and oxidative damage in cattle vaccinated with two recombinant antigens, the chimera of Subolesin- BM95 (homologue antigen of BM86)-MSP1a and BM86, and a control consisting in the adjuvant of the vaccines. Cupric reducing antioxidant capacity (CUPRAC), ferric reducing ability of the plasma (FRAP), trolox equivalent antioxidant capacity (TEAC), total thiol concentrations, and uric acid were evaluated in serum to determine the antioxidant response. To evaluate oxidative status, ferrous oxidation-xylenol orange (FOX), total oxidant status (TOS), advanced oxidation protein products (AOPP) and hydrogen peroxide (H2O2) concentrations in serum were determined. In addition, correlations between biomarkers of oxidative stress and antibody titers were evaluated. A significant decrease in all antioxidant biomarkers, with exception of thiol, and also a decrease in the oxidant markers TOS, AOPP and H2O2 was observed in cattle vaccinated with BM86, that also showed the highest antibody titers response whereas no significant differences in any of the biomarkers were detected in the Subolesin-Bm95-MSP1a and control groups. In addition, the dynamics of Cuprac and H2O2 with time showed significant differences between the groups. Although this is a pilot study and the results should be interpreted with caution and corroborated by studies involving a large number of animals, our results indicate that, in our experimental conditions, those vaccines able to induce a lower oxidative stress produce a higher concentration of antigen-specific antibodies. Overall, the results of the study provided information on the behavior of different biomarkers related to antioxidant defense, and the oxidative damage in cattle in response to vaccination.
C1 [Contreras, Marinela; Peres Rubio, Camila; Ceron, Jose Joaquin] Univ Murcia, Interdisciplinary Lab Clin Anal Interlab UMU, Campus Int Excellence Mare Nostrum, E-30100 Murcia, Spain.
   [de la Fuente, Jose; Villar, Margarita] IREC CSIC UCLM JCCM, Inst Invest Recursos Cineget, SaBio, Ronda Toledo 12, Ciudad Real 13071, Spain.
   [de la Fuente, Jose] Oklahoma State Univ, Dept Vet Pathobiol, Ctr Vet Hlth Sci, Stillwater, OK 74078 USA.
   [Villar, Margarita] Univ Castilla La Mancha, Fac Sci & Chem Technol, Biochem Sect, Ciudad Real 13071, Spain.
   [Villar, Margarita] Univ Castilla La Mancha, Reg Ctr Biomed Res CRIB, Ciudad Real 13071, Spain.
   [Merino, Octavio] Univ Tamaulipas, Fac Vet Med, Ciudad Victoria 87000, Tamaulipas, Mexico.
   [Mosqueda, Juan] Autonomus Univ Queretaro, Fac Vet Med, Santiago De Queretaro 76010, Mexico.
C3 University of Murcia; Consejo Superior de Investigaciones Cientificas
   (CSIC); CSIC - Instituto de Investigacion en Recursos Cinegeticos
   (IREC); Universidad de Castilla-La Mancha; Oklahoma State University
   System; Oklahoma State University - Stillwater; Universidad de
   Castilla-La Mancha; Universidad de Castilla-La Mancha; Universidad
   Autonoma de Tamaulipas; Universidad Autonoma de Queretaro
RP Contreras, M (corresponding author), Univ Murcia, Interdisciplinary Lab Clin Anal Interlab UMU, Campus Int Excellence Mare Nostrum, E-30100 Murcia, Spain.
EM marinela.contreras@um.es; camila.peres@um.es; jose_delafuente@yahoo.com;
   margaritam.villar@uclm.es; mero840125@hotmail.com; joel.mosqueda@uaq.mx;
   jjceron@um.es
CR Achkar JM, 2018, CURR OPIN IMMUNOL, V53, P30, DOI 10.1016/j.coi.2018.04.004
   Almazan C, 2012, VACCINE, V30, P265, DOI 10.1016/j.vaccine.2011.10.102
   [Anonymous], 1998, TICKS WORLD ACARIDA
   Apak R, 2005, FREE RADICAL RES, V39, P949, DOI 10.1080/10715760500210145
   Arab K, 2004, ANAL BIOCHEM, V325, P158, DOI 10.1016/j.ab.2003.10.022
   Artigas-Jeronimo S, 2018, FRONT PHYSIOL, V9, DOI 10.3389/fphys.2018.01612
   Benzie IFF, 1996, ANAL BIOCHEM, V239, P70, DOI 10.1006/abio.1996.0292
   Bigagli E, 2019, OXID MED CELL LONGEV, V2019, DOI 10.1155/2019/5953685
   Bottari NB, 2016, MICROB PATHOGENESIS, V92, P26, DOI 10.1016/j.micpath.2015.11.030
   Boulanger N, 2019, MED MALADIES INFECT, V49, P87, DOI 10.1016/j.medmal.2019.01.007
   Brader ML, 2015, MOL PHARMACEUT, V12, P1005, DOI 10.1021/mp400666b
   Campos C, 2009, ANAL BIOCHEM, V392, P37, DOI 10.1016/j.ab.2009.05.024
   Canales M, 2008, J BIOTECHNOL, V135, P326, DOI 10.1016/j.jbiotec.2008.05.006
   Canales M, 2009, BMC BIOTECHNOL, V9, DOI 10.1186/1472-6750-9-29
   Costa Carolina M. da, 2006, J. Bras. Patol. Med. Lab., V42, P345, DOI 10.1590/S1676-24442006000500006
   de la Fuente J, 1999, GENET ANAL-BIOMOL E, V15, P143, DOI 10.1016/S1050-3862(99)00018-2
   de la Fuente J., 2013, BIOL TICKS, V2nd, P333
   de la Fuente J, 2018, TICKS TICK-BORNE DIS, V9, P1354, DOI 10.1016/j.ttbdis.2018.04.001
   Dickinson DA, 2002, BIOCHEM PHARMACOL, V64, P1019, DOI 10.1016/S0006-2952(02)01172-3
   Elias SC, 2013, J IMMUNOL, V190, P1135, DOI 10.4049/jimmunol.1201455
   Erel O, 2005, CLIN BIOCHEM, V38, P1103, DOI 10.1016/j.clinbiochem.2005.08.008
   FOSSATI P, 1980, CLIN CHEM, V26, P227
   Gao ML, 2014, SCI WORLD J, DOI 10.1155/2014/801346
   Gazzinelli-Guimaraes AC, 2018, FRONT IMMUNOL, V9, DOI 10.3389/fimmu.2018.02535
   Han S, 2016, OXID MED CELL LONGEV, V2016, DOI 10.1155/2016/1480463
   Hanssen SA, 2013, ECOL EVOL, V3, P5157, DOI 10.1002/ece3.891
   JOCELYN PC, 1987, METHOD ENZYMOL, V143, P44
   Karasuyama H, 2020, FRONT IMMUNOL, V11, DOI 10.3389/fimmu.2020.601504
   Kasaija PD, 2020, VACCINES-BASEL, V8, DOI 10.3390/vaccines8020319
   Kiss T, 2012, VET PARASITOL, V187, P357, DOI 10.1016/j.vetpar.2012.02.010
   Kumar R, 2019, EXP APPL ACAROL, V78, P149, DOI 10.1007/s10493-019-00394-0
   Lew-Tabor AE, 2016, TICKS TICK-BORNE DIS, V7, P573, DOI 10.1016/j.ttbdis.2015.12.012
   Liljeroos L, 2015, J IMMUNOL RES, V2015, DOI 10.1155/2015/156241
   Margiloff L, 1998, FREE RADICAL BIO MED, V25, P780, DOI 10.1016/S0891-5849(98)00130-0
   Moreno-Cid JA, 2010, VACCINE, V29, P77, DOI 10.1016/j.vaccine.2010.10.011
   Ndawula C, 2020, VACCINES-BASEL, V8, DOI 10.3390/vaccines8030457
   Nuttall PA, 2006, PARASITE IMMUNOL, V28, P155, DOI 10.1111/j.1365-3024.2006.00806.x
   Rubio CP, 2018, RES VET SCI, V121, P85, DOI 10.1016/j.rvsc.2018.09.007
   Rubio CP, 2016, COMP IMMUNOL MICROB, V49, P51, DOI 10.1016/j.cimid.2016.09.003
   Peter RJ, 2005, VET PARASITOL, V132, P205, DOI 10.1016/j.vetpar.2005.07.004
   Rezaie A, 2007, DIGEST DIS SCI, V52, P2015, DOI 10.1007/s10620-006-9622-2
   Rhee SG, 2010, MOL CELLS, V29, P539, DOI 10.1007/s10059-010-0082-3
   Rodriguez Valle M, 2001, BMC Biotechnol, V1, P2
   Schaefer JV, 2018, MABS-AUSTIN, V10, P607, DOI 10.1080/19420862.2018.1450126
   Shokri M, 2016, MOL IMMUNOL, V76, P108, DOI 10.1016/j.molimm.2016.06.010
   Tatzber F, 2003, ANAL BIOCHEM, V316, P147, DOI 10.1016/S0003-2697(02)00652-8
   Valle Manuel Rodriguez, 2018, Front Biosci (Elite Ed), V10, P122
   Willadsen P, 1996, PARASITE IMMUNOL, V18, P241, DOI 10.1046/j.1365-3024.1996.d01-90.x
   WitkoSarsat V, 1996, KIDNEY INT, V49, P1304, DOI 10.1038/ki.1996.186
   Yardim-Akaydin S, 2003, CLIN CHIM ACTA, V338, P99, DOI 10.1016/j.cccn.2003.07.021
NR 50
TC 3
Z9 3
PD JAN
PY 2021
VL 9
IS 1
AR 5
DI 10.3390/vaccines9010005
WC Immunology; Medicine, Research & Experimental
UT WOS:000610822100001
DA 2022-10-08
ER

PT J
AU Lagunes-Quintanilla, R
   de la Cruz-Hernandez, NI
   Ramirez-Guillen, PN
   Merino-Charrez, JO
AF Lagunes-Quintanilla, R.
   de la Cruz-Hernandez, N. I.
   Ramirez-Guillen, P. N.
   Merino-Charrez, J. O.
TI Decrease in the cattle tick Rhipicephalus microplus biological
   parameters using anti-subolesin peptide antibodies by artificial
   capillary feeding
SO TROPICAL BIOMEDICINE
DT Review
ID REDUCES VECTOR INFESTATIONS; BOOPHILUS-MICROPLUS; PROTECTIVE ANTIGENS;
   PATHOGEN INFECTION; VACCINATION; BM86; IDENTIFICATION; IMMUNIZATION;
   GAVAC(TM); PROTEINS
AB Ticks represent a threat to animal health worldwide and are considered the second most important vectors of human diseases. The main method of control of ticks has been the usage of chemical products; however, the use of acaricides has resulted in some serious drawbacks such as acaricide-resistant ticks and environmental pollution. As a result the use of immunological control using tick proteins is suggested as an alternative to control tick populations. The protocols used to test the ticks to antigens, needs a complementary method that would allow control to be carried out in external conditions. In this context, the use of the in vitro capillary feeding represents a low cost alternative to test candidate antigens allowing to get important data on the protective effect during interactions between antigen-antibody. In order to evaluate the effect in biological parameters of female R. microplus ticks by artificial feeding with bovine blood containing anti-subolesin peptide IgG's obtained at different times after immunization. Results of this study showed the effect on weight of ticks and oviposition due to antibodies obtained at weeks 3, 5 and 7 after immunization. The results proved that anti-subolesin peptide IgG's at week 7 demonstrated better effect reducing tick weight by 45% and oviposition by 71% (P<0.05) with respect to tick fed on blood with preimmune serum. These results strongly suggested that the negative effects in cattle tick biological parameters were the result of the protective antibodies against subolesin peptide. Finally, the artificial feeding of ticks should be used to evaluate antigen-specific antibodies avoiding external factors.
C1 [de la Cruz-Hernandez, N. I.; Ramirez-Guillen, P. N.; Merino-Charrez, J. O.] Univ Autonoma Tamaulipas, Fac Med Vet & Zootecnia, Km 5,Carretera Victoria Mante, Cd Victoria 87000, Tam, Mexico.
   [Lagunes-Quintanilla, R.] INIFAP, Ctr Nacl Invest Disciplinaria Parasitol Vet, AP 206, Jiutepec 62550, Mor, Mexico.
C3 Universidad Autonoma de Tamaulipas
RP Merino-Charrez, JO (corresponding author), Univ Autonoma Tamaulipas, Fac Med Vet & Zootecnia, Km 5,Carretera Victoria Mante, Cd Victoria 87000, Tam, Mexico.
EM mero840125@hotmail.com
CR Abel I., 2016, Revista Brasileira de Medicina Veterinaria, V38, P211
   Abel I, 2008, REV BRAS PARASITOL V, V17, P128, DOI 10.1590/S1984-29612008000300002
   Aguirre A.A., 2016, VET PARASITOL, V15, P241
   Almazan C, 2003, VACCINE, V21, P1492, DOI 10.1016/S0264-410X(02)00683-7
   Almazan C, 2010, PARASITOL RES, V106, P471, DOI 10.1007/s00436-009-1689-1
   Antunes S, 2014, PARASITE VECTOR, V7, DOI 10.1186/1756-3305-7-42
   Canales M, 2009, VACCINE, V27, P7244, DOI 10.1016/j.vaccine.2009.09.123
   Canales M, 2009, BMC BIOTECHNOL, V9, DOI 10.1186/1472-6750-9-29
   Canales M, 2009, PARASITOL RES, V105, P97, DOI 10.1007/s00436-009-1368-2
   Carreon D, 2012, VACCINE, V30, P273, DOI 10.1016/j.vaccine.2011.10.099
   Cobon G, 1995, RECOMBINANT VACCINES, P163
   de la Fuente J, 2005, PARASITOL RES, V96, P137, DOI 10.1007/s00436-005-1351-5
   de la Fuente J, 1999, GENET ANAL-BIOMOL E, V15, P143, DOI 10.1016/S1050-3862(99)00018-2
   de la Fuente J, 2013, TRANSBOUND EMERG DIS, V60, P172, DOI 10.1111/tbed.12146
   de la Fuente J, 1998, VACCINE, V16, P366, DOI 10.1016/S0264-410X(97)00208-9
   de la Fuente J, 2006, VACCINE, V24, P4082, DOI 10.1016/j.vaccine.2006.02.046
   de la Fuente J, 2011, VET PARASITOL, V181, P17, DOI 10.1016/j.vetpar.2011.04.018
   Galindo RC, 2009, DEV COMP IMMUNOL, V33, P612, DOI 10.1016/j.dci.2008.11.002
   Garcia-Garcia JC, 1999, EXP APPL ACAROL, V23, P883, DOI 10.1023/A:1006270615158
   Gonsioroski AV, 2012, EXP PARASITOL, V130, P359, DOI 10.1016/j.exppara.2012.02.006
   Harrington D, 2009, VACCINE, V27, P4056, DOI 10.1016/j.vaccine.2009.04.014
   Imamura S, 2005, VACCINE, V23, P1301, DOI 10.1016/j.vaccine.2004.08.041
   Jeyabal L, 2010, TRANSBOUND EMERG DIS, V57, P96, DOI 10.1111/j.1865-1682.2010.01107.x
   Lagunes R, 2016, TROP BIOMED, V33, P726
   Lew-Tabor AE, 2014, TICKS TICK-BORNE DIS, V5, P500, DOI 10.1016/j.ttbdis.2014.03.005
   Merino O, 2013, VACCINE, V31, P5889, DOI 10.1016/j.vaccine.2013.09.037
   Merino O, 2011, VACCINE, V29, P8575, DOI 10.1016/j.vaccine.2011.09.023
   Moreno-Cid JA, 2013, VACCINE, V31, P1187, DOI 10.1016/j.vaccine.2012.12.073
   Parizi LF, 2012, VACCINE, V30, P6912, DOI 10.1016/j.vaccine.2012.08.078
   Patarroyo JH, 2009, VET PARASITOL, V166, P333, DOI 10.1016/j.vetpar.2009.09.036
   Patarroyo JH, 2002, VET IMMUNOL IMMUNOP, V88, P163, DOI 10.1016/S0165-2427(02)00154-X
   Prudencio CR, 2010, VACCINE, V28, P5398, DOI 10.1016/j.vaccine.2010.06.021
   Shakya M, 2014, VACCINE, V32, P3488, DOI 10.1016/j.vaccine.2014.04.053
   Willadsen P, 1996, PARASITE IMMUNOL, V18, P241, DOI 10.1046/j.1365-3024.1996.d01-90.x
   WILLADSEN P, 1991, PARASITE IMMUNOL, V13, P605, DOI 10.1111/j.1365-3024.1991.tb00556.x
NR 35
TC 1
Z9 1
PD JUN
PY 2018
VL 35
IS 2
BP 492
EP 500
WC Parasitology; Tropical Medicine
UT WOS:000435404000021
DA 2022-10-08
ER

PT J
AU Hou, FJ
   Wang, XZ
   Qian, ZY
   Liu, Q
   Liu, YJ
   He, SL
   Mi, X
   Bai, C
   Sun, CB
   Liu, XL
AF Hou, Fujun
   Wang, Xianzong
   Qian, Zhaoying
   Liu, Qiao
   Liu, Yongjie
   He, Shulin
   Mi, Xiao
   Bai, Cheng
   Sun, Chengbo
   Liu, Xiaolin
TI Identification and functional studies of Akirin, a potential positive
   nuclear factor of NF-kappa B signaling pathways in the Pacific white
   shrimp, Litopenaeus vannamei
SO DEVELOPMENTAL AND COMPARATIVE IMMUNOLOGY
DT Article
DE Akirin; NF-kappa B; Antimicrobial peptides; Litopenaeus vannamei; RNA
   interference; Bacteria
ID TICK PROTECTIVE ANTIGEN; ANTIMICROBIAL PEPTIDES; VECTOR INFESTATIONS;
   PROMYOGENIC FACTOR; SUBOLESIN; EXPRESSION; ORTHOLOG; PROTEIN; CLONING;
   FAMILY
AB As conserved nuclear factors, Akirins play critical roles in regulating antimicrobial peptides (AMPs) transcription downstream of NF-kappa B dependent signaling pathways in insects and mammals. However, no any functional studies was reported in penaeid shrimp. The identification and functional analysis of Akirin in the Pacific white shrimp, Litopenaeus vannamei were made in this research. The 833 nucleotides cDNA of Litopenaeus vannamei Akirin (LvAkirin) was obtained with an open reading frame of 639 bp, which encodes a putative protein of 212 amino acids. The molecular weight of LvAkirin is about 23.7 kDa with theoretical pI of 9.05. Two predicted nuclear localization signals (NLSs) were found and amino acid sequence alignments showed that Akirins are highly conserved between insects and mammals. The constitutive expression of LvAkirin mRNA was confirmed in all the examined tissues and high level appeared in testis followed by hemocytes and gill. LvAkirin mRNA was strongly induced in response to Vibrio parahaemolyticus infection. Silencing LvAkirin by dsRNA significantly reduced the expression of NF-kappa B dependent anti-lipopolysaccharide factor, crustin and penaeidin3a as well as transcription factors, Dorsal and Relish post Vibrio anguillarum (V. anguillarum) and Micrococcus lysodeikticus (M. lysodeikticus) challenge. Antibacterial activities of shrimp plasma was analyzed and high cumulative mortality was found in LvAkirin-silenced shrimps post bacteria challenge. Hence, we proposed LvAkirin might function as a positive nuclear factor of NF-kappa B dependent signaling pathways in shrimp innate immunity. (C) 2013 Elsevier Ltd. All rights reserved.
C1 [Hou, Fujun; Wang, Xianzong; Qian, Zhaoying; Liu, Qiao; Liu, Yongjie; He, Shulin; Mi, Xiao; Liu, Xiaolin] Northwest A&f Univ, Coll Anim Sci & Technol, Shaanxi Key Lab Mol Biol Agr, Yangling 712100, Peoples R China.
   [Bai, Cheng; Sun, Chengbo] Guangdong Ocean Univ, Coll Fisheries, Guangzhou 524088, Guangdong, Peoples R China.
C3 Northwest A&F University - China; Guangdong Ocean University
RP Liu, XL (corresponding author), Northwest A&f Univ, Coll Anim Sci & Technol, Shaanxi Key Lab Mol Biol Agr, Yangling 712100, Peoples R China.
EM liuxiaolin@nwsuaf.edu.cn
CR Arts JAJ, 2007, FISH SHELLFISH IMMUN, V23, P504, DOI 10.1016/j.fsi.2006.08.018
   BACHERE E, 1988, DEV COMP IMMUNOL, V12, P549, DOI 10.1016/0145-305X(88)90071-7
   Beuder B, 2008, NAT IMMUNOL, V9, P7, DOI 10.1038/ni0108-7
   Carpio Y, 2011, VACCINE, V29, P2810, DOI 10.1016/j.vaccine.2011.01.109
   Carreon D, 2012, VACCINE, V30, P273, DOI 10.1016/j.vaccine.2011.10.099
   Clayton AM, 2013, DEV COMP IMMUNOL, V39, P323, DOI 10.1016/j.dci.2012.10.009
   de la Fuente J, 2006, VACCINE, V24, P4082, DOI 10.1016/j.vaccine.2006.02.046
   de la Fuente J, 2011, VET PARASITOL, V181, P17, DOI 10.1016/j.vetpar.2011.04.018
   Destoumieux D, 2000, J CELL SCI, V113, P461
   du Toit EA, 2000, J MICROBIOL METH, V42, P159, DOI 10.1016/S0167-7012(00)00184-6
   Galindo RC, 2009, DEV COMP IMMUNOL, V33, P612, DOI 10.1016/j.dci.2008.11.002
   Goto A, 2008, NAT IMMUNOL, V9, P97, DOI 10.1038/ni1543
   Harrington D, 2009, VACCINE, V27, P4056, DOI 10.1016/j.vaccine.2009.04.014
   Huang XD, 2010, DEV COMP IMMUNOL, V34, P107, DOI 10.1016/j.dci.2009.08.009
   Huang XD, 2009, FISH SHELLFISH IMMUN, V27, P230, DOI 10.1016/j.fsi.2009.05.003
   Komiya Y, 2008, J BIOL CHEM, V283, P18753, DOI 10.1074/jbc.M802530200
   Li F, 2013, FISH SHELLFISH IMMUN, V34, P1660, DOI 10.1016/j.fsi.2013.03.082
   Li FH, 2009, DEV COMP IMMUNOL, V33, P1093, DOI 10.1016/j.dci.2009.06.001
   Macqueen DJ, 2010, BIOCHEM BIOPH RES CO, V400, P599, DOI 10.1016/j.bbrc.2010.08.110
   Macqueen DJ, 2010, PHYSIOL GENOMICS, V42, P134, DOI 10.1152/physiolgenomics.00045.2010
   Macqueen DJ, 2009, BMC EVOL BIOL, V9, DOI 10.1186/1471-2148-9-34
   Maningas MBB, 2008, MOL IMMUNOL, V45, P1269, DOI 10.1016/j.molimm.2007.09.016
   Manzano-Roman R, 2012, VET PARASITOL, V185, P248, DOI 10.1016/j.vetpar.2011.10.032
   Marshall A, 2008, EXP CELL RES, V314, P1013, DOI 10.1016/j.yexcr.2008.01.004
   Merino O, 2011, VACCINE, V29, P8575, DOI 10.1016/j.vaccine.2011.09.023
   Moreno-Cid JA, 2012, BIOCHEM ENG J, V68, P114, DOI 10.1016/j.bej.2012.07.020
   Munoz M, 2002, EUR J BIOCHEM, V269, P2678, DOI 10.1046/j.1432-1033.2002.02934.x
   Nowak SJ, 2012, PLOS GENET, V8, DOI 10.1371/journal.pgen.1002547
   Prudencio CR, 2010, VACCINE, V28, P5398, DOI 10.1016/j.vaccine.2010.06.021
   Salerno MS, 2009, EXP CELL RES, V315, P2012, DOI 10.1016/j.yexcr.2009.04.014
   Wang PH, 2012, DEV COMP IMMUNOL, V36, P359, DOI 10.1016/j.dci.2011.07.007
   Wang PH, 2009, MOL IMMUNOL, V46, P1897, DOI 10.1016/j.molimm.2009.01.005
   Wen R, 2013, FISH SHELLFISH IMMUN, V34, P574, DOI 10.1016/j.fsi.2012.11.034
   Zhang S, 2012, PLOS ONE, V7, DOI 10.1371/journal.pone.0047038
NR 34
TC 32
Z9 35
PD DEC
PY 2013
VL 41
IS 4
BP 703
EP 714
DI 10.1016/j.dci.2013.08.005
WC Fisheries; Immunology; Veterinary Sciences; Zoology
UT WOS:000326258500027
DA 2022-10-08
ER

PT J
AU Kasaija, PD
   Contreras, M
   Kabi, F
   Mugerwa, S
   de la Fuente, J
AF Kasaija, Paul D.
   Contreras, Marinela
   Kabi, Fredrick
   Mugerwa, Swidiq
   de la Fuente, Jose
TI Vaccination with Recombinant Subolesin Antigens Provides Cross-Tick
   Species Protection in Bos indicus and Crossbred Cattle in Uganda
SO VACCINES
DT Article
DE cattle; tick; vaccine; subolesin; akirin; uganda
ID VECTOR INFESTATIONS; BACTERIAL-MEMBRANES; VACCINES; EFFICACY
AB Cattle tick infestations and transmitted pathogens affect animal health, production and welfare with an impact on cattle industry in tropical and subtropical countries. Anti-tick vaccines constitute an effective and sustainable alternative to the traditional methods for the control of tick infestations. Subolesin (SUB)-based vaccines have shown efficacy for the control of multiple tick species, but several factors affect the development of new and more effective vaccines for the control of tick infestations. To address this challenge, herein we used a regional and host/tick species driven approach for vaccine design and implementation. The objective of the study was to develop SUB-based vaccines for the control of the most important tick species (Rhipicephalus appendiculatus,R. decoloratusandAmblyomma variegatum) affecting production of common cattle breeds (Bos indicusandB. indicusxB. tauruscrossbred) in Uganda. In this way, we addressed the development of anti-tick vaccines as an intervention to prevent the economic losses caused by ticks and tick-borne diseases in the cattle industry in Uganda. The results showed the possibility of using SUB antigens for the control of multiple tick species inB. indicusand crossbred cattle and suggested the use ofR. appendiculatusSUB to continue research on vaccine design and formulation for the control of cattle ticks in Uganda. Future directions would include quantum vaccinology approaches based on the characterization of the SUB protective epitopes, modeling of the vaccine E under Ugandan ecological and epidemiological conditions and optimization of vaccine formulation including the possibility of oral administration.
C1 [Kasaija, Paul D.; Contreras, Marinela; de la Fuente, Jose] Univ Castilla La Mancha UCLM, Inst Invest Recursos Cineget IREC, Consejo Super Invest Cient CSIC, SaBio,Junta Comunidades Castilla La Mancha JCCM, Ronda Toledo S-N, Ciudad Real 13005, Spain.
   [Kasaija, Paul D.; Kabi, Fredrick; Mugerwa, Swidiq] NARO, Natl Livestock Resources Res Inst NaLIRRI, POB 5704, Kampala, Uganda.
   [Contreras, Marinela] Univ Murcia, Interdisciplinary Lab Clin Anal, Interlab UMU, Reg Campus Int Excellence Campus Mare Nostrum, Murcia 30100, Spain.
   [de la Fuente, Jose] Oklahoma State Univ, Ctr Vet Hlth Sci, Dept Vet Pathobiol, Stillwater, OK 74078 USA.
C3 Consejo Superior de Investigaciones Cientificas (CSIC); CSIC - Instituto
   de Investigacion en Recursos Cinegeticos (IREC); Universidad de
   Castilla-La Mancha; University of Murcia; Oklahoma State University
   System; Oklahoma State University - Stillwater
RP de la Fuente, J (corresponding author), Univ Castilla La Mancha UCLM, Inst Invest Recursos Cineget IREC, Consejo Super Invest Cient CSIC, SaBio,Junta Comunidades Castilla La Mancha JCCM, Ronda Toledo S-N, Ciudad Real 13005, Spain.; de la Fuente, J (corresponding author), Oklahoma State Univ, Ctr Vet Hlth Sci, Dept Vet Pathobiol, Stillwater, OK 74078 USA.
EM kpauldavis@gmail.com; marinelacr@hotmail.com; freddykabi@gmail.com;
   mugerwaswidiq@gmail.com; jose_delafuente@yahoo.com
CR Adaszek L, 2008, VET PARASITOL, V152, P235, DOI 10.1016/j.vetpar.2007.12.024
   Almazan C, 2018, FRONT BIOSCI-LANDMRK, V23, P1535, DOI 10.2741/4659
   Almazan C, 2012, VACCINE, V30, P265, DOI 10.1016/j.vaccine.2011.10.102
   Artigas-Jeronimo S, 2020, VACCINES-BASEL, V8, DOI 10.3390/vaccines8010077
   Artigas-Jeronimo S, 2018, FRONT PHYSIOL, V9, DOI 10.3389/fphys.2018.01612
   Canales M, 1997, VACCINE, V15, P414, DOI 10.1016/S0264-410X(96)00192-2
   Chaligiannis I, 2018, EXP APPL ACAROL, V74, P443, DOI 10.1007/s10493-018-0237-z
   Cobon G., 1995, VACCINATION BOOPHILU, P163
   Contreras M, 2019, FRONT PHYSIOL, V10, DOI 10.3389/fphys.2019.00977
   Contreras M, 2019, FRONT CELL INFECT MI, V9, DOI 10.3389/fcimb.2019.00045
   Contreras M, 2016, VACCINE, V34, P3010, DOI 10.1016/j.vaccine.2016.04.092
   Contreras M, 2015, TICKS TICK-BORNE DIS, V6, P820, DOI 10.1016/j.ttbdis.2015.07.010
   de la Fuente J, 2016, PARASITE IMMUNOL, V38, P754, DOI 10.1111/pim.12339
   de la Fuente J, 2013, TRANSBOUND EMERG DIS, V60, P172, DOI 10.1111/tbed.12146
   de la Fuente J, 1998, VACCINE, V16, P366, DOI 10.1016/S0264-410X(97)00208-9
   de la Fuente Jose, 2007, Animal Health Research Reviews, V8, P23, DOI 10.1017/S1466252307001193
   de la Fuente J, 2008, FRONT BIOSCI-LANDMRK, V13, P6938, DOI 10.2741/3200
   de la Fuente J, 2019, VACCINES-BASEL, V7, DOI 10.3390/vaccines7040165
   de la Fuente J, 2019, VACCINES-BASEL, V7, DOI 10.3390/vaccines7030075
   de la Fuente J, 2018, TICKS TICK-BORNE DIS, V9, P1354, DOI 10.1016/j.ttbdis.2018.04.001
   de la Fuente J, 2015, EXPERT REV VACCINES, V14, P1367, DOI 10.1586/14760584.2015.1076339
   de la Fuente J, 2011, VET PARASITOL, V181, P17, DOI 10.1016/j.vetpar.2011.04.018
   Estrada-Pena A, 2020, VACCINES-BASEL, V8, DOI 10.3390/vaccines8010009
   Galindo RC, 2009, VET IMMUNOL IMMUNOP, V127, P295, DOI 10.1016/j.vetimm.2008.10.326
   Ghosh S, 2005, PARASITOL RES, V95, P319, DOI 10.1007/s00436-004-1292-4
   Groot MJ, 2016, FRONT PUBLIC HEALTH, V4, DOI 10.3389/fpubh.2016.00012
   JONES DT, 1992, COMPUT APPL BIOSCI, V8, P275, DOI 10.1093/bioinformatics/8.3.275
   Jongejan F, 2004, PARASITOLOGY, V129, pS3, DOI 10.1017/S0031182004005967
   Kumar S, 2018, MOL BIOL EVOL, V35, P1547, DOI 10.1093/molbev/msy096
   Macqueen DJ, 2009, BMC EVOL BIOL, V9, DOI 10.1186/1471-2148-9-34
   Mapholi NO, 2014, TICKS TICK-BORNE DIS, V5, P475, DOI 10.1016/j.ttbdis.2014.04.006
   Merino O, 2013, VACCINE, V31, P5889, DOI 10.1016/j.vaccine.2013.09.037
   Moreno-Cid JA, 2013, VACCINE, V31, P1187, DOI 10.1016/j.vaccine.2012.12.073
   Muhanguzi D, 2020, PARASITE VECTOR, V13, DOI 10.1186/s13071-020-04043-z
   Olds CL, 2016, PARASITE VECTOR, V9, DOI 10.1186/s13071-016-1774-0
   Popara M, 2013, VACCINE, V31, P4728, DOI 10.1016/j.vaccine.2013.08.031
   Prechl J, 2017, CLIN TRANSL IMMUNOL, V6, DOI 10.1038/cti.2016.90
   Aguirre ADR, 2015, INT J PARASITOL, V45, P357, DOI 10.1016/j.ijpara.2015.02.003
   Rego ROM, 2019, PARASITE VECTOR, V12, DOI 10.1186/s13071-019-3468-x
   Rodriguez M, 1995, VACCINE, V13, P1804, DOI 10.1016/0264-410X(95)00119-L
   Schetters T, 2016, PARASITE VECTOR, V9, DOI 10.1186/s13071-016-1386-8
   Shakya M, 2014, VACCINE, V32, P3488, DOI 10.1016/j.vaccine.2014.04.053
   Slifka MK, 2014, VACCINE, V32, P2948, DOI 10.1016/j.vaccine.2014.03.078
   Stutzer C, 2018, FRONT CELL INFECT MI, V8, DOI 10.3389/fcimb.2018.00067
   Sultana H, 2015, PARASITE VECTOR, V8, DOI 10.1186/s13071-015-0749-x
   Willadsen P, 2006, PARASITOLOGY, V133, pS9, DOI 10.1017/S0031182006001788
   Yang DL, 2016, J BIOL CHEM, V291, P16361, DOI 10.1074/jbc.M116.736660
NR 47
TC 17
Z9 17
PD JUN
PY 2020
VL 8
IS 2
AR 319
DI 10.3390/vaccines8020319
WC Immunology; Medicine, Research & Experimental
UT WOS:000553466400001
DA 2022-10-08
ER

PT J
AU Rasool, MF
   Ahmad, N
   Akbar, H
   Yaqub, T
   Ashraf, K
   Anjum, AA
   Hafeez, MA
   Ali, MM
AF Rasool, Muhammad Faiz
   Ahmad, Nisar
   Akbar, Haroon
   Yaqub, Tahir
   Ashraf, Kamran
   Anjum, Aftab Ahmad
   Hafeez, Mian Abdul
   Ali, Muhammad Muddassir
TI Bm86 Genetic Diversity of Indigenous Tick Population from Punjab
   Province Pakistan
SO KAFKAS UNIVERSITESI VETERINER FAKULTESI DERGISI
DT Article
DE Rhipicephalus (Boophilus) microplus; BM86 gene; Molecular
   characterization
ID BOOPHILUS-MICROPLUS INFESTATION; RHIPICEPHALUS-MICROPLUS; ACARICIDE
   RESISTANCE; KHYBER PAKHTUNKHWA; BORNE DISEASES; CATTLE; POLYMORPHISM;
   PREVALENCE; IXODIDAE; BABESIOSIS
AB Ticks transmit a number of bacterial, protozoal and viral pathogens that cause many diseases like ehrlichiosis, hemorrhagic fever, theileriosis, babesiosis and anaplasmosis in livestock. This study was designed for molecular characterization of BM86 gene of Rhipicephalus (Boophilus) microplus tick. In this study, the BM86 gene was amplified, using primers flanked by restriction enzyme sites. The molecular detection of R. microplus was studied in three districts belonging to different ecological zones in the province of the Punjab, Pakistan. Tick samples were collected and initially screened through microscopy and further analyzed by PCR and sequencing. The phylogenetic tree was generated by using the MEGA 7 through Neighbor Joining method employing best model through the phylogenetic analysis of R. microplus. Pairwise comparisons of nucleotide sequences showed nucleotide differences ranging between 0.007 and 0.01%. Haplotype and nucleotide diversity in Bm86 gene was found among different districts. Six single nucleotide polymorphisms were seen in sequences of BM 86 from indigenous tick populations collected from the Punjab province. More interestingly, out of these 6 polymorphisms, we got 2 from district Okara, 3 from district Sahiwal, and 1 in Mandi Bahauddin. Conserved regions were observed among the local strains for BM86 gene. A common convergence in similar clade was with the local Pakistan R. microplus. Local mean diversity was 0.005 and overall mean diversity was 0.038. Field strain has been isolated as candidate specie for local tick vaccine, which in turn will increase the efficacy of future tick vaccine including reduction of economic burden on the farmer.
C1 [Rasool, Muhammad Faiz; Ahmad, Nisar; Akbar, Haroon; Ashraf, Kamran; Hafeez, Mian Abdul] Univ Vet & Anim Sci, Dept Parasitol, Lahore, Pakistan.
   [Yaqub, Tahir; Anjum, Aftab Ahmad] Univ Vet & Anim Sci, Inst Microbiol, Lahore, Pakistan.
   [Ali, Muhammad Muddassir] Univ Vet & Anim Sci, Inst Biochem & Biotechnol, Lahore, Pakistan.
C3 University of Veterinary & Animal Science - Pakistan; University of
   Veterinary & Animal Science - Pakistan; University of Veterinary &
   Animal Science - Pakistan
RP Ahmad, N (corresponding author), Univ Vet & Anim Sci, Dept Parasitol, Lahore, Pakistan.
EM drnisar65@uvas.edu.pk
CR Abbas RZ, 2014, VET PARASITOL, V203, P6, DOI 10.1016/j.vetpar.2014.03.006
   Ahmad AS, 2018, TROP BIOMED, V35, P593
   Akhtar K., 2019, J ENTOMOL ZOOL STUD, V7, P791
   Ali A, 2016, CIENC RURAL, V46, P1240, DOI 10.1590/0103-8478cr20151416
   Almazan C, 2010, PARASITOL RES, V106, P471, DOI 10.1007/s00436-009-1689-1
   [Anonymous], 2011, VET SCI DEV
   Atif F. A., 2012, Pakistan Journal of Science, V64, P49
   Batool M, 2019, PAK VET J, V39, P406, DOI 10.29261/pakvetj/2019.089
   Benelli G, 2016, PARASITOL RES, V115, P2545, DOI 10.1007/s00436-016-5095-1
   Birthal PS, 2005, INDIAN J ANIM SCI, V75, P1470
   Canales M, 2009, BMC BIOTECHNOL, V9, DOI 10.1186/1472-6750-9-29
   Coles TB, 2014, PARASITE VECTOR, V7, DOI 10.1186/1756-3305-7-8
   Dantas-Torres F, 2012, TRENDS PARASITOL, V28, P437, DOI 10.1016/j.pt.2012.07.003
   De Clercq EM, 2015, PREV VET MED, V118, P8, DOI 10.1016/j.prevetmed.2014.10.015
   De Clercq EM, 2012, EXP APPL ACAROL, V58, P441, DOI 10.1007/s10493-012-9587-0
   De Clercq EM, 2013, GEOSPATIAL HEALTH, V8, P301, DOI 10.4081/gh.2013.75
   de la Fuente J, 2000, VET PARASITOL, V92, P209, DOI 10.1016/S0304-4017(00)00308-3
   de la Fuente J, 2017, FRONT CELL INFECT MI, V7, DOI 10.3389/fcimb.2017.00114
   Derouiche S, 2009, MEM I OSWALDO CRUZ, V104, P112, DOI 10.1590/S0074-02762009000100017
   Evans DE, 1992, TICKS TICK BORNE DIS
   Farooqi SH, 2017, PAK VET J, V37, P275
   Finance Division GoP, 2020, EC SURV PAK 2019 202
   Freeman JM, 2010, PARASITE VECTOR, V3, DOI 10.1186/1756-3305-3-101
   George JE, 2008, TICKS: BIOLOGY, DISEASE AND CONTROL, P408, DOI 10.1017/CBO9780511551802.019
   George JE, 2004, PARASITOLOGY, V129, pS353, DOI 10.1017/S0031182003004682
   Ghafar A, 2020, MICROORGANISMS, V8, DOI 10.3390/microorganisms8091428
   Ghafar A, 2020, TICKS TICK-BORNE DIS, V11, DOI 10.1016/j.ttbdis.2020.101472
   Ghafar A, 2020, PARASITE VECTOR, V13, DOI 10.1186/s13071-019-3862-4
   Ghosh S, 2007, PARASITOL RES, V101, pS207, DOI 10.1007/s00436-007-0684-7
   Guerrero FD, 2014, PARASITE VECTOR, V7, DOI 10.1186/s13071-014-0475-9
   Guerrero FD, 2012, REV BRAS PARASITOL V, V21, P1, DOI 10.1590/S1984-29612012000100002
   Guglielmone AA, 2010, ZOOTAXA, P1, DOI 10.11646/zootaxa.2528.1.1
   Guglielmone AA, 2009, EXP APPL ACAROL, V48, P311, DOI 10.1007/s10493-009-9246-2
   Hare MP, 2001, TRENDS ECOL EVOL, V16, P700, DOI 10.1016/S0169-5347(01)02326-6
   Hassan MA, 2018, PARASITE VECTOR, V11, DOI 10.1186/s13071-018-3035-x
   Hoogstraal H., 1956, AFRICAN IXODOIDEA
   Jabbar A, 2015, PARASITE VECTOR, V8, DOI 10.1186/s13071-015-0894-2
   Jonsson NN, 2001, AUST VET J, V79, P826, DOI 10.1111/j.1751-0813.2001.tb10929.x
   Jonsson NN, 1998, VET PARASITOL, V78, P65, DOI 10.1016/S0304-4017(98)00118-6
   Kaewmongkol S, 2015, EXP APPL ACAROL, V66, P247, DOI 10.1007/s10493-015-9897-0
   Kamau LM, 2016, TICKS TICK-BORNE DIS, V7, P772, DOI 10.1016/j.ttbdis.2016.03.011
   Kanduma EG, 2020, PARASITE VECTOR, V13, DOI 10.1186/s13071-020-04266-0
   Karim S, 2017, PLOS NEGLECT TROP D, V11, DOI 10.1371/journal.pntd.0005681
   Khan A, 2020, PAK J ZOOL, V52, P2401, DOI 10.17582/journal.pjz/20190403040418
   Kivaria FM, 2006, TROP ANIM HEALTH PRO, V38, P291, DOI 10.1007/s11250-006-4181-2
   Librado P, 2009, BIOINFORMATICS, V25, P1451, DOI 10.1093/bioinformatics/btp187
   Liu YH, 2019, KAFKAS UNIV VET FAK, V25, P483, DOI 10.9775/kvfd.2018.21125
   Martinez-Arzate SG, 2019, BMC GENET, V20, DOI 10.1186/s12863-019-0754-8
   McCormack JE, 2013, MOL PHYLOGENET EVOL, V66, P526, DOI 10.1016/j.ympev.2011.12.007
   Muhanguzi D, 2020, PARASITE VECTOR, V13, DOI 10.1186/s13071-020-04043-z
   Narladkar BW, 2018, VET WORLD, V11, P151, DOI 10.14202/vetworld.2018.151-160
   Nasreen N, 2020, INT J ACAROL, V46, P165, DOI 10.1080/01647954.2020.1734082
   Nijhof AM, 2009, BMC MOL BIOL, V10, DOI 10.1186/1471-2199-10-112
   Nolan J, 1990, Parassitologia, V32, P145
   Ramzan M, 2020, INT J ACAROL, V46, P83, DOI 10.1080/01647954.2020.1711803
   Rehman A, 2017, PARASITE VECTOR, V10, DOI 10.1186/s13071-017-2138-0
   Robbertse L, 2016, TICKS TICK-BORNE DIS, V7, P595, DOI 10.1016/j.ttbdis.2016.02.018
   Roy BC, 2018, TICKS TICK-BORNE DIS, V9, P1069, DOI 10.1016/j.ttbdis.2018.03.035
   Sajid M. S., 2008, International Journal of Agriculture and Biology, V10, P349
   Sajid MS, 2017, J HELL VET MED SOC, V68, P51
   Saleem MZ, 2019, TROP BIOMED, V36, P1081
   Saqiba Bibi, 2020, Pure and Applied Biology, V9, P2330, DOI 10.19045/bspab.2020.90247
   Siddique RM, 2020, PAK J AGR SCI, V57, P517, DOI 10.21162/PAKJAS/19.8626
   Sossai S, 2005, EXP APPL ACAROL, V37, P199, DOI 10.1007/s10493-005-3262-7
   Sungirai M, 2018, VET PARASITOL REG ST, V14, P41, DOI 10.1016/j.vprsr.2018.08.006
   Tamura K, 2004, P NATL ACAD SCI USA, V101, P11030, DOI 10.1073/pnas.0404206101
   Vargas M, 2010, BMC VET RES, V6, DOI 10.1186/1746-6148-6-43
   Walker AR., 2003, GUIDE IDENTIFICATION
   Willadsen P, 1990, Parassitologia, V32, P195
   Blecha IMZ, 2018, REV BRAS PARASITOL V, V27, P267, DOI [10.1590/S1984-296120180056, 10.1590/s1984-296120180056]
   Zakir Ali, 2010, Journal of Veterinary Parasitology, V24, P67
   Zeb J, 2020, INT J ACAROL, V46, P335, DOI 10.1080/01647954.2020.1775294
NR 72
TC 2
Z9 2
PD MAR-APR
PY 2021
VL 27
IS 2
BP 173
EP 181
DI 10.9775/kvfd.2020.25019
WC Veterinary Sciences
UT WOS:000624325600006
DA 2022-10-08
ER

PT J
AU Freeman, JM
   Davey, RB
   Kappmeyer, LS
   Kammlah, DM
   Olafson, PU
AF Freeman, Jeanne M.
   Davey, Ronald B.
   Kappmeyer, Lowell S.
   Kammlah, Diane M.
   Olafson, Pia U.
TI Bm86 midgut protein sequence variation in South Texas cattle fever ticks
SO PARASITES & VECTORS
DT Article
ID BOOPHILUS-MICROPLUS; VACCINATION; DETERMINANTS; INFESTATIONS; PEPTIDES;
   IXODIDAE; ANTIGEN; STRAINS; ACARI
AB Background: Cattle fever ticks, Rhipicephalus (Boophilus) microplus and R. (B.) annulatus, vector bovine and equine babesiosis, and have significantly expanded beyond the permanent quarantine zone established in South Texas. Currently, there are no vaccines approved for use within the United States for controlling these vectors. Vaccines developed in Australia and Cuba based on the midgut antigen Bm86 have variable efficacy against cattle fever ticks. A possible explanation for this variation in vaccine efficacy is amino acid sequence divergence between the recombinant Bm86 vaccine component and native Bm86 expressed in ticks from different geographical regions of the world.
   Results: There was 91.8% amino acid sequence identity in Bm86 among R. microplus and R. annulatus sequenced from South Texas infestations. When South Texas isolates were compared to the Australian Yeerongpilly and Cuban Camcord vaccine strains, there was 89.8% and 90.0% identity, respectively. Most of the sequence divergence was focused in one region of the protein, amino acids 206-298. Hydrophilicity profiles revealed that two short regions of Bm86 (amino acids 206-210 and 560-570) appear to be more hydrophilic in South Texas isolates compared to vaccine strains. Only one amino acid difference was found between South Texas and vaccine strains within two previously described B-cell epitopes. A total of 4 amino acid differences were observed within three peptides previously shown to induce protective immune responses in cattle.
   Conclusions: Sequence differences between South Texas isolates and Yeerongpilly and Camcord strains are spread throughout the entire Bm86 sequence, suggesting that geographic variation does exist. Differences within previously described B-cell epitopes between South Texas isolates and vaccine strains are minimal; however, short regions of hydrophilic amino acids found unique to South Texas isolates suggest that additional unique surface exposed peptides could be targeted.
C1 [Freeman, Jeanne M.; Kammlah, Diane M.; Olafson, Pia U.] ARS, USDA, Knipling Bushland US Insects Res Lab, Kerrville, TX USA.
   [Davey, Ronald B.] ARS, USDA, Cattle Fever Tick Res Lab, Edinburg, TX USA.
   [Kappmeyer, Lowell S.] ARS, USDA, Anim Dis Res Unit, Pullman, WA USA.
C3 United States Department of Agriculture (USDA); United States Department
   of Agriculture (USDA); United States Department of Agriculture (USDA)
RP Freeman, JM (corresponding author), ARS, USDA, Knipling Bushland US Insects Res Lab, Kerrville, TX USA.
EM Jeanne.Freeman@ARS.USDA.GOV
CR Andreotti Renato, 2006, Rev Bras Parasitol Vet, V15, P97
   Canales M, 2009, BMC BIOTECHNOL, V9, DOI 10.1186/1472-6750-9-29
   De La Fuente J, 2000, ANN NY ACAD SCI, V916, P617, DOI 10.1111/j.1749-6632.2000.tb05347.x
   de la Fuente Jose, 2007, Animal Health Research Reviews, V8, P23, DOI 10.1017/S1466252307001193
   De Vos S, 2001, EXP APPL ACAROL, V25, P245, DOI 10.1023/A:1010609007009
   Fragoso H, 1998, VACCINE, V16, P1990, DOI 10.1016/S0264-410X(98)00116-9
   Garcia-Garcia JC, 1999, EXP APPL ACAROL, V23, P883, DOI 10.1023/A:1006270615158
   Hall T.A., 1999, NUCL ACIDS S SERIES, V41, P95, DOI DOI 10.14601/PHYTOPATHOL_MEDITERR-14998U1.29
   KOLASKAR AS, 1990, FEBS LETT, V276, P172, DOI 10.1016/0014-5793(90)80535-Q
   Miller RJ, 2005, J MED ENTOMOL, V42, P912, DOI 10.1603/0022-2585(2005)042[0912:FROOBM]2.0.CO;2
   NIJHOF AM, 2010, INT J PARASITOL
   Nijhof AM, 2009, BMC MOL BIOL, V10, DOI 10.1186/1471-2199-10-112
   Odongo D, 2007, VACCINE, V25, P1287, DOI 10.1016/j.vaccine.2006.09.085
   Patarroyo JH, 2002, VET IMMUNOL IMMUNOP, V88, P163, DOI 10.1016/S0165-2427(02)00154-X
   Peconick AP, 2008, EXP PARASITOL, V119, P37, DOI 10.1016/j.exppara.2007.12.007
   Pipano E, 2003, EXP APPL ACAROL, V29, P141, DOI 10.1023/A:1024246903197
   Pound JM, 2010, J ECON ENTOMOL, V103, P211, DOI 10.1603/EC09359
   RAND KN, 1989, P NATL ACAD SCI USA, V86, P9657, DOI 10.1073/pnas.86.24.9657
   Sossai S, 2005, EXP APPL ACAROL, V37, P199, DOI 10.1007/s10493-005-3262-7
NR 19
TC 26
Z9 27
PD NOV 3
PY 2010
VL 3
AR 101
DI 10.1186/1756-3305-3-101
WC Parasitology; Tropical Medicine
UT WOS:000284481900001
DA 2022-10-08
ER

PT J
AU Lu, PY
   Zhou, YZ
   Yu, YF
   Cao, J
   Zhang, HS
   Gong, HY
   Li, GQ
   Zhou, JL
AF Lu, Pengyun
   Zhou, Yongzhi
   Yu, Yingfang
   Cao, Jie
   Zhang, Houshuang
   Gong, Haiyan
   Li, Guoqing
   Zhou, Jinlin
TI RNA interference and the vaccine effect of a subolesin homolog from the
   tick Rhipicephalus haemaphysaloides
SO EXPERIMENTAL AND APPLIED ACAROLOGY
DT Article
DE Rhipicephalus haemaphysaloides; RNAi; Subolesin; Vaccine
ID SPP. SOFT TICKS; PATHOGEN INTERACTIONS; PROTECTIVE ANTIGENS; VECTOR
   INFESTATIONS; IDENTIFICATION; INFECTION; PROTEINS; TRANSMISSION;
   LONGICORNIS; EXPRESSION
AB Subolesin is a well-characterized protective antigen in many ticks and, thus, it is potentially useful in the development of a broad-spectrum vaccine or an autocidal gene silencing strategy to control tick infestations. A subolesin homolog was cloned from the tick Rhipicephalus haemaphysaloides, which is widespread in China, by rapid amplification of complementary DNA (cDNA) ends. Its full-length cDNA was 1386 base pairs (bp), containing a 483 bp open reading frame with a predicted molecular mass of 18.7 kilodaltons and an isoelectric point of 9.26. The subolesin protein had a typical nuclear localization signal in its amino-terminus. The full-length cDNA of R. haemaphysaloides showed 52 and 80 % identities to those from Ixodes scapularis and R. microplus, respectively, whereas amino acid sequence alignments showed 80 and 97 % identities, respectively. Native subolesin was recognized in the unfed tick midgut by an antibody against recombinant subolesin. Transcriptional analysis showed that subolesin was expressed in the tick's four developmental stages and in all of the tissues examined, except for the synganglion. The pathogen Babesia microti induced the subolesin transcript by fourfold. Subolesin gene silencing by RNA interference significantly decreased the larval engorgement rate, the attachment rate and body weight of engorged nymphs, and the body weight and attachment and engorgement rates of adults, as well as the egg weight per female tick. Vaccinating mice and rabbits with recombinant subolesin induced a significant protective effect, resulting in a reduction of blood feeding and oviposition. These results encourage further studies of using subolesin to control tick infestations in China.
C1 [Lu, Pengyun; Zhou, Yongzhi; Yu, Yingfang; Cao, Jie; Zhang, Houshuang; Gong, Haiyan; Zhou, Jinlin] Chinese Acad Agr Sci, Shanghai Vet Res Inst, Minist Agr, Key Lab Anim Parasitol, Shanghai 200241, Peoples R China.
   [Lu, Pengyun; Li, Guoqing] South China Agr Univ, Coll Vet Med, Guangzhou 510642, Guangdong, Peoples R China.
   [Zhou, Jinlin] Jiangsu Coinnovat Ctr Prevent & Control Important, Yangzhou 225009, Jiangsu, Peoples R China.
C3 Chinese Academy of Agricultural Sciences; Shanghai Veterinary Research
   Institute, CAAS; South China Agricultural University
RP Zhou, JL (corresponding author), Chinese Acad Agr Sci, Shanghai Vet Res Inst, Minist Agr, Key Lab Anim Parasitol, Shanghai 200241, Peoples R China.
EM jinlinzhou@shvri.ac.cn
CR Bensaci M, 2012, VACCINE, V30, P6040, DOI 10.1016/j.vaccine.2012.07.053
   Bior AD, 2002, INSECT BIOCHEM MOLEC, V32, P645, DOI 10.1016/S0965-1748(01)00143-6
   Blouin EE, 2008, ANN NY ACAD SCI, V1149, P41, DOI 10.1196/annals.1428.058
   Carreon D, 2012, VACCINE, V30, P273, DOI 10.1016/j.vaccine.2011.10.099
   de la Fuente J, 2013, TRANSBOUND EMERG DIS, V60, P172, DOI 10.1111/tbed.12146
   de la Fuente J, 2006, VACCINE, V24, P4082, DOI 10.1016/j.vaccine.2006.02.046
   de la Fuente J, 2011, VET PARASITOL, V181, P17, DOI 10.1016/j.vetpar.2011.04.018
   Gong HY, 2007, J INSECT PHYSIOL, V53, P1079, DOI 10.1016/j.jinsphys.2007.06.008
   Goto A, 2008, NAT IMMUNOL, V9, P97, DOI 10.1038/ni1543
   Graf JF, 2004, PARASITOLOGY, V129, pS427, DOI 10.1017/S0031182004006079
   Jones KE, 2008, NATURE, V451, P990, DOI 10.1038/nature06536
   Karim S, 2010, BMC BIOTECHNOL, V10, DOI 10.1186/1472-6750-10-1
   Kocan KM, 2005, J MED ENTOMOL, V42, P864, DOI 10.1603/0022-2585(2005)042[0864:CTFSFS]2.0.CO;2
   kova S, 2013, VACCINE, V31, P1582
   Manzano-Roman R, 2015, VACCINE, V33, P1046, DOI 10.1016/j.vaccine.2015.01.015
   Manzano-Roman R, 2012, VET PARASITOL, V185, P248, DOI 10.1016/j.vetpar.2011.10.032
   Merino O, 2013, VACCINE, V31, P5889, DOI 10.1016/j.vaccine.2013.09.037
   Naranjo V, 2013, PLOS ONE, V8, DOI 10.1371/journal.pone.0065915
   Nijhof AM, 2007, INT J PARASITOL, V37, P653, DOI 10.1016/j.ijpara.2006.11.005
   Shakya M, 2014, VACCINE, V32, P3488, DOI 10.1016/j.vaccine.2014.04.053
   Willadsen P, 2004, PARASITOLOGY, V129, pS367, DOI 10.1017/S0031182003004657
   Yang CG, 2013, BMC MOL BIOL, V14, DOI 10.1186/1471-2199-14-10
   Yu YF, 2013, TICKS TICK-BORNE DIS, V4, P297, DOI 10.1016/j.ttbdis.2013.02.001
   Zhou JL, 2006, PARASITOL RES, V100, P77, DOI 10.1007/s00436-006-0243-7
   Zhou JL, 2006, GENE, V372, P191, DOI 10.1016/j.gene.2005.12.020
   Zivkovic Z, 2010, BMC IMMUNOL, V11, DOI 10.1186/1471-2172-11-7
NR 26
TC 11
Z9 11
PD JAN
PY 2016
VL 68
IS 1
BP 113
EP 126
DI 10.1007/s10493-015-9987-z
WC Entomology
UT WOS:000366639200009
DA 2022-10-08
ER

PT J
AU de la Fuente, J
   Maritz-Olivier, C
   Naranjo, V
   Ayoubi, P
   Nijhof, AM
   Almazan, C
   Canales, M
   de la Lastra, JMP
   Galindo, RC
   Blouin, EF
   Gortazar, C
   Jongejan, F
   Kocan, KM
AF de la Fuente, Jose
   Maritz-Olivier, Christine
   Naranjo, Victoria
   Ayoubi, Patricia
   Nijhof, Ard M.
   Almazan, Consuelo
   Canales, Mario
   Perez de la Lastra, Jose M.
   Galindo, Ruth C.
   Blouin, Edmour F.
   Gortazar, Christian
   Jongejan, Frans
   Kocan, Katherine M.
TI Evidence of the role of tick subolesin in gene expression
SO BMC GENOMICS
DT Article
ID RNA INTERFERENCE; PROTECTIVE ANTIGENS; ANAPLASMA-MARGINALE;
   INFESTATIONS; IDENTIFICATION; DROSOPHILA; LIBRARY; CATTLE
AB Background: Subolesin is an evolutionary conserved protein that was discovered recently in Ixodes scapularis as a tick protective antigen and has a role in tick blood digestion, reproduction and development. In other organisms, subolesin orthologs may be involved in the control of developmental processes. Because of the profound effect of subolesin knockdown in ticks and other organisms, we hypothesized that subolesin plays a role in gene expression, and therefore affects multiple cellular processes. The objective of this study was to provide evidence for the role of subolesin in gene expression.
   Results: Two subolesin-interacting proteins were identified and characterized by yeast two-hybrid screen, co-affinity purification and RNA interference (RNAi). The effect of subolesin knockdown on the tick gene expression pattern was characterized by microarray analysis and demonstrated that subolesin RNAi affects the expression of genes involved in multiple cellular pathways. The analysis of subolesin and interacting protein sequences identified regulatory motifs and predicted the presence of conserved protein kinase C (PKC) phosphorylation sites.
   Conclusion: Collectively, these results provide evidence that subolesin plays a role in gene expression in ticks.
C1 [de la Fuente, Jose; Blouin, Edmour F.; Kocan, Katherine M.] Oklahoma State Univ, Dept Vet Pathobiol, Ctr Vet Hlth Sci, Stillwater, OK 74078 USA.
   [de la Fuente, Jose; Naranjo, Victoria; Canales, Mario; Perez de la Lastra, Jose M.; Galindo, Ruth C.; Gortazar, Christian] Inst Invest Recursos Cineget IREC CSIC UCLM JCCM, Ciudad Real 13071, Spain.
   [Maritz-Olivier, Christine] Univ Pretoria, Fac Nat & Agr Sci, Dept Biochem, ZA-0002 Pretoria, South Africa.
   [Ayoubi, Patricia] Oklahoma State Univ, Dept Biochem & Mol Biol, Stillwater, OK 74078 USA.
   [Nijhof, Ard M.; Jongejan, Frans] Univ Utrecht, Fac Vet Med, Dept Immunol & Infect Dis, Utrecht Ctr Tick Borne Dis UCTD, NL-3584 CL Utrecht, Netherlands.
   [Almazan, Consuelo] Univ Autonoma Tamaulipas, Fac Med Vet & Zootecn, Tamaulipas, Mexico.
   [Jongejan, Frans] Univ Pretoria, Fac Vet Sci, Dept Vet Trop Dis, ZA-0110 Onderstepoort, South Africa.
C3 Oklahoma State University System; Oklahoma State University -
   Stillwater; Consejo Superior de Investigaciones Cientificas (CSIC); CSIC
   - Instituto de Investigacion en Recursos Cinegeticos (IREC); Universidad
   de Castilla-La Mancha; University of Pretoria; Oklahoma State University
   System; Oklahoma State University - Stillwater; Utrecht University;
   Universidad Autonoma de Tamaulipas; University of Pretoria
RP de la Fuente, J (corresponding author), Oklahoma State Univ, Dept Vet Pathobiol, Ctr Vet Hlth Sci, Stillwater, OK 74078 USA.
EM jose.de_la_fuente@okstate.edu; christine.maritz@up.ac.za;
   MVictoria.Naranjo@uclm.es; ayoubi@biochem.okstate.edu; M.Nijhof@uu.nl;
   consuelo_almazan@yahoo.com.mx; mario.canales@UCLM.es;
   josemanuel.plastra@uclm.es; ruthcecilia.galindo@uclm.es;
   edmour.blouin@okstate.edu; christian.gortazar@uclm.es; F.Jongejan@uu.nl;
   katherine.kocan@okstate.edu
CR Almazan C, 2005, VACCINE, V23, P5294, DOI 10.1016/j.vaccine.2005.08.004
   Almazan C, 2005, VACCINE, V23, P4403, DOI 10.1016/j.vaccine.2005.04.012
   Almazan C, 2003, VACCINE, V21, P1492, DOI 10.1016/S0264-410X(02)00683-7
   [Anonymous], SEARCH TOOL RETRIEVA
   Barker SC, 2004, PARASITOLOGY, V129, pS15, DOI 10.1017/S0031182004005207
   Beausoleil SA, 2004, P NATL ACAD SCI USA, V101, P12130, DOI 10.1073/pnas.0404720101
   Birmingham A, 2006, NAT METHODS, V3, P199, DOI 10.1038/NMETH854
   Birmingham A, 2007, NAT METHODS, V4, P533, DOI 10.1038/nmeth0607-533
   Brand M, 1999, J BIOL CHEM, V274, P18285, DOI 10.1074/jbc.274.26.18285
   De la Fuente J, 2006, PARASITE IMMUNOL, V28, P275, DOI 10.1111/j.1365-3024.2006.00828.x
   De la Fuente J, 2006, BIOCHEM BIOPH RES CO, V344, P332, DOI 10.1016/j.bbrc.2006.03.109
   de la Fuente J, 2005, PARASITOL RES, V96, P137, DOI 10.1007/s00436-005-1351-5
   de la Fuente Jose, 2007, Animal Health Research Reviews, V8, P23, DOI 10.1017/S1466252307001193
   de la Fuente J, 2007, GENOMICS, V90, P712, DOI 10.1016/j.ygeno.2007.08.009
   de la Fuente J, 2007, TRENDS PARASITOL, V23, P427, DOI 10.1016/j.pt.2007.07.002
   de la Fuente J, 2006, PARASITOL RES, V100, P85, DOI 10.1007/s00436-006-0244-6
   de la Fuente J, 2006, VACCINE, V24, P4082, DOI 10.1016/j.vaccine.2006.02.046
   Dietzl G, 2007, NATURE, V448, P151, DOI 10.1038/nature05954
   Du XL, 2006, EXP MOL PATHOL, V81, P184, DOI 10.1016/j.yexmp.2006.07.008
   Geer LY, 2002, GENOME RES, V12, P1619, DOI 10.1101/gr.278202
   Gonzalez K, 2005, DROS RES C, V46, p320B
   Goto A, 2008, NAT IMMUNOL, V9, P97, DOI 10.1038/ni1543
   Jongejan F, 2007, TRENDS PARASITOL, V23, P391, DOI 10.1016/j.pt.2007.07.004
   Kocan KM, 2007, PARASITOL RES, V100, P1411, DOI 10.1007/s00436-007-0483-1
   Maeda I, 2001, CURR BIOL, V11, P171, DOI 10.1016/S0960-9822(01)00052-5
   Naranjo V, 2006, FEMS IMMUNOL MED MIC, V46, P298, DOI 10.1111/j.1574-695X.2005.00035.x
   Nijhof AM, 2007, INT J PARASITOL, V37, P653, DOI 10.1016/j.ijpara.2006.11.005
   Olsen JV, 2006, CELL, V127, P635, DOI 10.1016/j.cell.2006.09.026
   Parola P, 2001, CLIN MICROBIOL INFEC, V7, P80, DOI 10.1046/j.1469-0691.2001.00200.x
   Pena-Rangel MT, 2002, GENETICS, V160, P1035
   von Mering C, 2007, NUCLEIC ACIDS RES, V35, pD358, DOI 10.1093/nar/gkl825
   Willadsen P, 2006, VET PARASITOL, V138, P161, DOI 10.1016/j.vetpar.2006.01.050
   Zeitlmann L, 2001, J BIOL CHEM, V276, P9123, DOI 10.1074/jbc.M009270200
   CONSERVED DOMAIN ARC
   PROTEIN INFORM RESOU
   PROTEIN REFERENCE DA
NR 36
TC 69
Z9 72
PD AUG 2
PY 2008
VL 9
AR 372
DI 10.1186/1471-2164-9-372
WC Biotechnology & Applied Microbiology; Genetics & Heredity
UT WOS:000259137600001
DA 2022-10-08
ER

PT J
AU Kasaija, PD
   Contreras, M
   Kabi, F
   Mugerwa, S
   Garrido, JM
   Gortazar, C
   de la Fuente, J
AF Kasaija, Paul D.
   Contreras, Marinela
   Kabi, Fredrick
   Mugerwa, Swidiq
   Garrido, Joseba M.
   Gortazar, Christian
   de la Fuente, Jose
TI Oral vaccine formulation combining tick Subolesin with heat inactivated
   mycobacteria provides control of cross-species cattle tick infestations
SO VACCINE
DT Article
DE Subolesin; Cattle tick; Vaccine; Immunity; Oral vaccination;
   Rhipicephalus; Heat inactivated Mycobacterium bovis
ID VECTOR INFESTATIONS; IXODES-RICINUS; RED DEER; MUCOSAL; BOVIS;
   INFECTIONS; COMPLEMENT; CHALLENGES; RESPONSES; IMMUNITY
AB Tick vaccines are necessary as part of a One Health approach for the control of tick infestations and tickborne diseases. Subolesin (SUB, also known as 4D8) is a tick protective antigen that has shown efficacy in vaccine formulations for the control of ectoparasite infestations and pathogen infection/transmission. A recent proof-of-concept study reported oral vaccination combining Rhipicephalus microplus SUB with heat inactivated Mycobacterium bovis (IV) as an immunostimulant for the control of cattle tick infestations. Based on the efficacy of Rhipicephalus decoloratus SUB for the control of multiple cattle tick species in Uganda, herein we design a controlled pen trial using an oral formulation combining R. decoloratus SUB with IV for the control of R. decoloratus and Rhipicephalus appendiculatus cattle tick infestations. Vaccine efficacy (E) of SUB + IV on tick life cycle was compared with IV and SUB alone and with PBS as control. The IgG antibody titers against SUB and M. bovis P22 and the serum levels of selected protein immune biomarkers (IL-1beta, TNF-alpha, C3) were determined and analyzed as possible correlates of protection. Oral immunization with IV and SUB alone and in SUB + IV combination were effective for the control of tick infestations (E = 71 & ndash;96% for R. decoloratus and 87 & ndash;99% for R. appendiculatus) with highest E (higher than 95%) for SUB + IV. The results demonstrated that oral immunization with the SUB + IV formulation resulted in effective control of cattle tick infestations through the activation of multiple immune mechanisms. These results support the application of oral vaccine formulations with SUB + IV for the control of cattle infestations with Rhipicephalus species towards improving animal health. (c) 2022 Elsevier Ltd. All rights reserved.
C1 [Kasaija, Paul D.; Contreras, Marinela; Gortazar, Christian; de la Fuente, Jose] Inst Invest Recursos Cineget IREC CSIC UCLM JCCM, SaBio, Ronda Toledo S-N, Ciudad Real 13005, Uganda.
   [Kasaija, Paul D.; Kabi, Fredrick; Mugerwa, Swidiq] Natl Livestock Resources Res Inst NaLIRRI NARO, POB 5704, Wakiso Dist, Uganda.
   [Garrido, Joseba M.] NEIKER Inst Vasco Invest & Desarrollo Agrario, Anim Hlth Dept, Bizkaia Sci & Technol Pk 812L, Derio 48160, Bizkaia, Spain.
   [de la Fuente, Jose] Oklahoma State Univ, Ctr Vet Hlth Sci, Dept Vet Pathobiol, Stillwater, OK 74078 USA.
C3 Oklahoma State University System; Oklahoma State University - Stillwater
RP de la Fuente, J (corresponding author), Inst Invest Recursos Cineget IREC CSIC UCLM JCCM, SaBio, Ronda Toledo S-N, Ciudad Real 13005, Uganda.
EM jose_delafuente@yahoo.com
CR Almazan C, 2010, PARASITOL RES, V106, P471, DOI 10.1007/s00436-009-1689-1
   Risalde MA, 2018, VACCINE, V36, P4447, DOI 10.1016/j.vaccine.2018.06.042
   Infantes-Lorenzo JA, 2017, CLIN PROTEOM, V14, DOI 10.1186/s12014-017-9171-z
   Artigas-Jeronimo S, 2018, FRONT PHYSIOL, V9, DOI 10.3389/fphys.2018.01612
   Beltran-Beck B, 2014, PLOS ONE, V9, DOI 10.1371/journal.pone.0098048
   Casal C, 2015, PREV VET MED, V121, P86, DOI 10.1016/j.prevetmed.2015.07.001
   Contreras M, 2019, FRONT CELL INFECT MI, V9, DOI 10.3389/fcimb.2019.00045
   Contreras M, 2017, VACCINE, V35, P1323, DOI 10.1016/j.vaccine.2017.01.052
   Contreras M, 2016, VACCINE, V34, P3010, DOI 10.1016/j.vaccine.2016.04.092
   Contreras M, 2015, TICKS TICK-BORNE DIS, V6, P820, DOI 10.1016/j.ttbdis.2015.07.010
   de la Fuente J, 1998, VACCINE, V16, P366, DOI 10.1016/S0264-410X(97)00208-9
   de la Fuente J, 2008, FRONT BIOSCI-LANDMRK, V13, P6938, DOI 10.2741/3200
   de la Fuente J, 2020, EXPERT REV VACCINES, V19, P217, DOI 10.1080/14760584.2020.1745635
   de la Fuente J, 2021, IMMUNOTHERAPY-UK, V13, P185, DOI 10.2217/imt-2020-0247
   de la Fuente J, 2019, VACCINES-BASEL, V7, DOI 10.3390/vaccines7040165
   de la Fuente J, 2019, VACCINES-BASEL, V7, DOI 10.3390/vaccines7030075
   de la Fuente J, 2018, TICKS TICK-BORNE DIS, V9, P1354, DOI 10.1016/j.ttbdis.2018.04.001
   de la Fuente J, 2017, VACCINE, V35, P5089, DOI 10.1016/j.vaccine.2017.07.097
   de la Fuente Jose, 2003, Expert Rev Vaccines, V2, P583
   de la Fuente J, 2015, EXPERT REV VACCINES, V14, P1367, DOI 10.1586/14760584.2015.1076339
   de la Fuente J, 2011, VET PARASITOL, V181, P17, DOI 10.1016/j.vetpar.2011.04.018
   Fry T, 2012, J WILDLIFE DIS, V48, P1042, DOI 10.7589/2011-11-331
   Hodzic A, 2020, TRENDS PARASITOL, V36, P992, DOI 10.1016/j.pt.2020.08.001
   Holmgren J, 2005, NAT MED, V11, pS45, DOI 10.1038/nm1213
   Infantes-Lorenzo JA, 2018, FRONT VET SCI, V5, DOI 10.3389/fvets.2018.00189
   Jones GJ, 2016, VET IMMUNOL IMMUNOP, V182, P85, DOI 10.1016/j.vetimm.2016.10.010
   Jongejan F, 2004, PARASITOLOGY, V129, pS3, DOI 10.1017/S0031182004005967
   Juste RA, 2016, PLOS ONE, V11, DOI 10.1371/journal.pone.0165607
   Kasaija PD, 2021, TICKS TICK-BORNE DIS, V12, DOI 10.1016/j.ttbdis.2021.101756
   Kasaija PD, 2020, VACCINES-BASEL, V8, DOI 10.3390/vaccines8020319
   Lawan A, 2018, MICROB PATHOGENESIS, V117, P175, DOI 10.1016/j.micpath.2018.02.039
   Lawson LB, 2011, CURR OPIN IMMUNOL, V23, P414, DOI 10.1016/j.coi.2011.03.009
   Lopez V, 2018, VET IMMUNOL IMMUNOP, V206, P54, DOI 10.1016/j.vetimm.2018.10.013
   Lopez V, 2018, J FISH DIS, V41, P1515, DOI 10.1111/jfd.12847
   Lopez V, 2016, VET IMMUNOL IMMUNOP, V172, P21, DOI 10.1016/j.vetimm.2016.03.003
   Lubbers R, 2017, CLIN EXP IMMUNOL, V188, P183, DOI 10.1111/cei.12952
   Lynn GE, 2021, AM J TROP MED HYG, V104, P175, DOI 10.4269/ajtmh.20-0776
   Merino O, 2013, VACCINE, V31, P5889, DOI 10.1016/j.vaccine.2013.09.037
   Jr CN, 2021, VACCINES-BASEL, V9, DOI 10.3390/vaccines9101185
   Netea MG, 2010, PLOS PATHOG, V6, DOI 10.1371/journal.ppat.1000661
   Ogra PL, 2001, CLIN MICROBIOL REV, V14, P430, DOI 10.1128/CMR.14.2.430-445.2001
   Pacheco I, 2020, VACCINES-BASEL, V8, DOI 10.3390/vaccines8020195
   Peng Q, 2006, J IMMUNOL, V176, P3330, DOI 10.4049/jimmunol.176.6.3330
   Roy A, 2017, FRONT VET SCI, V4, DOI 10.3389/fvets.2017.00124
   Rutemark C, 2011, P NATL ACAD SCI USA, V108, pE934, DOI 10.1073/pnas.1109831108
   Seder RA, 2000, NATURE, V406, P793, DOI 10.1038/35021239
   Tellam Ross L., 1992, P303
   Thomas J, 2017, VET MICROBIOL, V208, P195, DOI 10.1016/j.vetmic.2017.08.007
   Torina A, 2014, PARASITE VECTOR, V7, DOI 10.1186/1756-3305-7-10
   Wang SJ, 2015, PROTEIN CELL, V6, P480, DOI 10.1007/s13238-015-0164-2
NR 50
TC 0
Z9 0
PD JUL 30
PY 2022
VL 40
IS 32
BP 4564
EP 4573
DI 10.1016/j.vaccine.2022.06.036
WC Immunology; Medicine, Research & Experimental
UT WOS:000839593900036
DA 2022-10-08
ER

PT J
AU Shakya, M
   Kumar, B
   Nagar, G
   de la Fuente, J
   Ghosh, S
AF Shakya, Mukesh
   Kumar, Binod
   Nagar, Gaurav
   de la Fuente, Jose
   Ghosh, Srikanta
TI Subolesin: A candidate vaccine antigen for the control of cattle tick
   infestations in Indian situation
SO VACCINE
DT Article
DE Anti-tick vaccine; Subolesin; Rhipicephalus (Boophilus) microplus
ID PROTECTIVE ANTIGENS; VECTOR INFESTATIONS; BM86; EFFICACY; PROTEIN;
   IDENTIFICATION; ANATOLICUM; EXPRESSION; ANNULATUS; RHAA86
AB Identification of cross-protective tick vaccine antigens is a challenging area of veterinary research. To address this challenge, a recently identified candidate tick protective antigen, Subolesin (SUB), was targeted in this research. The conservation of subolesin ortholog of Hyalomma anatolicum and Rhipicephalus (Boophilus) microplus across different Indian strains was 98.1-99.4% (within species), while at the amino acid level SUB sequence homology was >= 53.2% (between tick species). Recombinant R. (B.) microplus SUB (rBmSu) was produced in Escherichia coli and characterized. Cross-bred cattle male calves (N = 10) were immunized with three doses of 100 mu g each of the rBmSu emulsified in 10% Montanide 888 at monthly intervals on days 0,30 and 60. The control group was injected with PBS in 10% Montanide 888. For the first tick challenge, calves were infested with larvae of R. (B.) microplus generated from 100 mg eggs 2 weeks after last immunization (day 75). The immunization resulted in 16.3%, 8.0%, 9.4%, and 26.1% reduction in female tick numbers (DT), weight (DW), oviposition (DO) and egg fertility (DF), respectively, when compared to controls. In the subsequent challenge on day 105, DT, DW, DO and DF were reduced by 9.0%, 4.1%, 8.6%, and 24.2%, respectively, when compared to controls. The vaccine efficacy (E) was equal to 44.0% and 37.2% after the first and second challenges, respectively. The results showed a positive correlation between antibody titers for both total IgG and IgG1 and E in the second but not in the first tick challenge. These results suggested the possibility of developing a SUB-based vaccine for control of cattle tick infestations under Indian conditions. (C) 2014 Elsevier Ltd. All rights reserved.
C1 [Shakya, Mukesh; Kumar, Binod; Nagar, Gaurav; Ghosh, Srikanta] Indian Vet Res Inst, Div Parasitol, Izatnagar 243122, Uttar Pradesh, India.
   [de la Fuente, Jose] IREC CSICUCLM JCCM, Inst Invest Recursos Cineget, SaBio, Ciudad Real 13005, Spain.
   [de la Fuente, Jose] Oklahoma State Univ, Ctr Vet Hlth Sci, Dept Vet Pathobiol, Stillwater, OK 74078 USA.
C3 Indian Council of Agricultural Research (ICAR); ICAR - Indian Veterinary
   Research Institute; Consejo Superior de Investigaciones Cientificas
   (CSIC); CSIC - Instituto de Investigacion en Recursos Cinegeticos
   (IREC); Universidad de Castilla-La Mancha; Oklahoma State University
   System; Oklahoma State University - Stillwater
RP Ghosh, S (corresponding author), Indian Vet Res Inst, Div Parasitol, Izatnagar 243122, Uttar Pradesh, India.
EM sghoshtick@gmail.com
CR Almazan C, 2003, VACCINE, V21, P1492, DOI 10.1016/S0264-410X(02)00683-7
   Almazan C, 2012, VACCINE, V30, P265, DOI 10.1016/j.vaccine.2011.10.102
   Almazan C, 2010, PARASITOL RES, V106, P471, DOI 10.1007/s00436-009-1689-1
   Azhahianambi P, 2009, PARASITE IMMUNOL, V31, P111, DOI 10.1111/j.1365-3024.2008.01082.x
   Biswas S, 2003, NAT SEM LEATH IND TO, P62
   Canales M, 2009, VACCINE, V27, P7244, DOI 10.1016/j.vaccine.2009.09.123
   Canales M, 2009, BMC BIOTECHNOL, V9, DOI 10.1186/1472-6750-9-29
   Canales M, 2009, PARASITOL RES, V105, P97, DOI 10.1007/s00436-009-1368-2
   Carreon D, 2012, VACCINE, V30, P273, DOI 10.1016/j.vaccine.2011.10.099
   CROWTHER JR, 2001, METHOD MOL BIOL, V149, P421
   de la Fuente J, 2000, VET PARASITOL, V92, P209, DOI 10.1016/S0304-4017(00)00308-3
   de la Fuente J, 2005, PARASITOL RES, V96, P137, DOI 10.1007/s00436-005-1351-5
   de la Fuente J, 2013, TRANSBOUND EMERG DIS, V60, P172, DOI 10.1111/tbed.12146
   de la Fuente J, 1998, VACCINE, V16, P366, DOI 10.1016/S0264-410X(97)00208-9
   de la Fuente J, 2006, VACCINE, V24, P4082, DOI 10.1016/j.vaccine.2006.02.046
   de la Fuente J, 2011, VET PARASITOL, V181, P17, DOI 10.1016/j.vetpar.2011.04.018
   deCastro JJ, 1997, VET PARASITOL, V71, P77, DOI 10.1016/S0304-4017(97)00033-2
   FAO-OIE-WHO, 1994, AN HLTH YB, P25
   Garcia-Garcia JC, 1999, EXP APPL ACAROL, V23, P883, DOI 10.1023/A:1006270615158
   Ghosh S., 1998, Indian Journal of Experimental Biology, V36, P167
   Harrington D, 2009, VACCINE, V27, P4056, DOI 10.1016/j.vaccine.2009.04.014
   Jongejan F, 2004, PARASITOLOGY, V129, pS3, DOI 10.1017/S0031182004005967
   Jonsson NN, 2006, VET PARASITOL, V88, P79
   Kumar B, 2012, PARASITE IMMUNOL, V34, P297, DOI 10.1111/j.1365-3024.2012.01356.x
   Kumar B, 2012, PARASITOL RES, V111, P629, DOI 10.1007/s00436-012-2879-9
   Merino O, 2011, VACCINE, V29, P2248, DOI 10.1016/j.vaccine.2011.01.050
   Minjauw L., 2003, RES REPORT
   Moreno-Cid JA, 2013, VACCINE, V31, P1187, DOI 10.1016/j.vaccine.2012.12.073
   Moreno-Cid JA, 2010, VACCINE, V29, P77, DOI 10.1016/j.vaccine.2010.10.011
   Naranjo V, 2013, PLOS ONE, V8, DOI 10.1371/journal.pone.0065915
   Popara M, 2013, VACCINE, V31, P4728, DOI 10.1016/j.vaccine.2013.08.031
   Prudencio CR, 2010, VACCINE, V28, P5398, DOI 10.1016/j.vaccine.2010.06.021
   Sossai S, 2005, EXP APPL ACAROL, V37, P199, DOI 10.1007/s10493-005-3262-7
   Tamura K, 2007, MOL BIOL EVOL, V24, P1596, DOI 10.1093/molbev/msm092
   Willadsen P, 2006, VET PARASITOL, V138, P161, DOI 10.1016/j.vetpar.2006.01.050
NR 35
TC 30
Z9 30
PD JUN 12
PY 2014
VL 32
IS 28
BP 3488
EP 3494
DI 10.1016/j.vaccine.2014.04.053
WC Immunology; Medicine, Research & Experimental
UT WOS:000338822600004
DA 2022-10-08
ER

PT J
AU Velayutham, V
   Shanmugavel, S
   Munusamy, A
   Sundaram, J
AF Velayutham, Veeramani
   Shanmugavel, Sakthivelkumar
   Munusamy, Arumugam
   Sundaram, Janarthanan
TI Detection of genetic variability in various isolates of cattle tick,
   Boophilus microplus from Tamil Nadu, India using PCR-RAPD analysis
SO EXPERIMENTAL AND APPLIED ACAROLOGY
DT Article
DE Ticks; Boophilus microplus; Random primers; RAPD; Genetic variability of
   cattle tick
ID BM86 ANTIGEN; ARBITRARY PRIMERS; RECOMBINANT BM86; AEDES-AEGYPTI; DNA;
   POPULATIONS; STRAINS; BRAZIL; CULICIDAE; IXODIDAE
AB The genomic DNA from ten isolates of the cattle tick, Boophilus microplus collected in and around Chennai, India, was analyzed by random amplified polymorphic DNA (RAPD) using PCR. Selected five random primers were used for the study of genetic variability among different isolates of B. microplus. A high degree of genetic polymorphism with a different pattern of RAPD profiles for each tick isolate was detected with all these random primers. This variability was also confirmed by similarity coefficient values and dendrogram which were performed using mean RAPD profiles for all the primers between various isolates of ticks. The findings suggest the existence of a complex genotypic diversity of the tick B. microplus in an endemic region such as Chennai.
C1 [Velayutham, Veeramani; Shanmugavel, Sakthivelkumar; Munusamy, Arumugam; Sundaram, Janarthanan] Univ Madras, Dept Zool, Madras 600025, Tamil Nadu, India.
C3 University of Madras
RP Sundaram, J (corresponding author), Univ Madras, Dept Zool, Guindy Campus, Madras 600025, Tamil Nadu, India.
EM janarthanans@rediffmail.com
CR Ayres CFJ, 2003, J MED ENTOMOL, V40, P430, DOI 10.1603/0022-2585-40.4.430
   BERNATCHEZ L, 1993, MOL BIOL EVOL, V10, P1002
   de la Fuente J, 2000, VET PARASITOL, V92, P209, DOI 10.1016/S0304-4017(00)00308-3
   De Souza GB, 2001, AM J TROP MED HYG, V71, P506
   Paduan KD, 2006, GENET MOL BIOL, V29, P391, DOI 10.1590/S1415-47572006000200030
   Failloux AB, 1995, J AM MOSQUITO CONTR, V11, P457
   FARID HA, 1991, J MED ENTOMOL, V28, P198, DOI 10.1093/jmedent/28.2.198
   Gonzales JC, 1975, CONTROLE CARRAPATO B, P104
   Hernandez R, 1998, J MED ENTOMOL, V35, P895, DOI 10.1093/jmedent/35.5.895
   Komalamisra N., 1989, Japanese Journal of Sanitary Zoology, V40, P69
   Lan Mingyang, 1996, Systematic and Applied Acarology, V1, P11
   OBIREN SJ, 1991, NEW PERSPECTIVES EVO, P225
   OLIVER JH, 1989, ANNU REV ECOL SYST, V20, P397, DOI 10.1146/annurev.es.20.110189.002145
   OPDEBEECK JP, 1994, VET PARASITOL, V54, P205, DOI 10.1016/0304-4017(94)90091-4
   Passos DT, 1999, VET PARASITOL, V87, P83, DOI 10.1016/S0304-4017(99)00147-8
   PENICHET M, 1994, PARASITE IMMUNOL, V16, P493, DOI 10.1111/j.1365-3024.1994.tb00377.x
   Pratt HD, 1956, CDC PICTORIAL KEYS A, P38
   Richardson M.A., 1993, Insect Molecular Biology, V1, P139, DOI 10.1111/j.1365-2583.1993.tb00115.x
   RODRIGUEZ M, 1994, J BIOTECHNOL, V33, P135, DOI 10.1016/0168-1656(94)90106-6
   Rodriguez M, 1995, VACCINE, V13, P1804, DOI 10.1016/0264-410X(95)00119-L
   Sambrook J.E.F., 1989, MOL CLONING LAB MANU, P1659
   STILLER D, 1992, ANN NY ACAD SCI, V653, P19
   Walker AR., 2003, GUIDE IDENTIFICATION
   WELSH J, 1990, NUCLEIC ACIDS RES, V18, P7213, DOI 10.1093/nar/18.24.7213
   Whiting MF, 1997, SYST BIOL, V46, P1, DOI 10.1093/sysbio/46.1.1
   WILLADSEN P, 1995, PARASITOLOGY, V110, pS43, DOI 10.1017/S0031182000001487
   WILLIAMS JGK, 1990, NUCLEIC ACIDS RES, V18, P6531, DOI 10.1093/nar/18.22.6531
   Yang Yin-shu, 2004, Chinese Journal of Parasitology and Parasitic Diseases, V22, P223
   YOUNG A S, 1986, Parasitology Today, V2, P211, DOI 10.1016/0169-4758(86)90084-0
NR 29
TC 0
Z9 1
PD APR
PY 2012
VL 56
IS 4
BP 375
EP 383
DI 10.1007/s10493-012-9524-2
WC Entomology
UT WOS:000302066400011
DA 2022-10-08
ER

PT J
AU de la Fuente, J
   Manzano-Roman, R
   Naranjo, V
   Kocan, KM
   Zivkovic, Z
   Blouin, EF
   Canales, M
   Almazan, C
   Galindo, RC
   Step, DL
   Villar, M
AF de la Fuente, Jose
   Manzano-Roman, Raul
   Naranjo, Victoria
   Kocan, Katherine M.
   Zivkovic, Zorica
   Blouin, Edmour F.
   Canales, Mario
   Almazan, Consuelo
   Galindo, Ruth C.
   Step, Douglas L.
   Villar, Margarita
TI Identification of protective antigens by RNA interference for control of
   the lone star tick, Amblyomma americanum
SO VACCINE
DT Article
DE Amblyomma americanum; Lone star tick; Tick; Vaccine; RNA interference
ID WHITE-TAILED DEER; BOOPHILUS-MICROPLUS; P0 PROTEIN; VACCINATION; ACARI;
   GENE; EXPRESSION; SUBOLESIN; IXODIDAE; CATTLE
AB The lone star tick, Amblyomma americanum, vectors pathogens of emerging diseases of humans and animals in the United States. Currently, measures are not available for effective control of A. americanum infestations. Development of vaccines directed against tick proteins may reduce tick infestations and the transmission of tick-borne pathogens. However, the limiting step in tick vaccine development has been the identification of tick protective antigens. Herein, we report the application of RNA interference (RNAi) for screening an A. americanum cDNA library for discovery of tick protective antigens that reduce tick survival and weights after feeding. Four cDNA clones, encoding for putative threonyl-tRNA synthetase (20), 60S ribosomal proteins L13a (2D10) and L13e (2137), and interphase cytoplasm foci protein 45 (2G7), were selected for vaccine studies in cattle, along with subolesin, a tick protective protein identified previously. In vaccinated cattle, an overall efficacy (E)>30% was obtained when considering the vaccine effect on both nymphs and adults, but only 2D10, 2G7 and subolesin affected both tick stages. The highest efficacy of control for adult ticks (E>55%) was obtained in cattle vaccinated with recombinant 2G7 or subolesin. These collective results demonstrated the feasibility of developing vaccines for the control of lone star tick infestations. The use of RNAi for identification of tick protective antigens proved to be a rapid and cost-effective toot for discovery of candidate vaccine antigens, and this approach could likely be applied to other parasites of veterinary and medical importance. (C) 2009 Elsevier Ltd. All rights reserved.
C1 [de la Fuente, Jose; Manzano-Roman, Raul; Naranjo, Victoria; Kocan, Katherine M.; Blouin, Edmour F.] Oklahoma State Univ, Dept Vet Pathobiol, Ctr Vet Hlth Sci, Stillwater, OK 74078 USA.
   [de la Fuente, Jose; Naranjo, Victoria; Canales, Mario; Galindo, Ruth C.; Villar, Margarita] Inst Invest Recursos Cineget IREC, CSIC UCLM JCCM, Ciudad Real 13005, Spain.
   [Zivkovic, Zorica] Univ Utrecht, Fac Vet Med, Dept Infect Dis & Immunol, Utrecht Ctr Tick Borne Dis UCTD, NL-3584 CL Utrecht, Netherlands.
   [Almazan, Consuelo] Univ Autonoma Tamaulipas, Fac Med Vet & Zootecnia, Cd Victoria 87000, Tamaulipas, Mexico.
   [Step, Douglas L.] Oklahoma State Univ, Ctr Vet Hlth Sci, Vet Clin Sci, Stillwater, OK 74078 USA.
C3 Oklahoma State University System; Oklahoma State University -
   Stillwater; Consejo Superior de Investigaciones Cientificas (CSIC); CSIC
   - Instituto de Investigacion en Recursos Cinegeticos (IREC); Universidad
   de Castilla-La Mancha; Utrecht University; Universidad Autonoma de
   Tamaulipas; Oklahoma State University System; Oklahoma State University
   - Stillwater
RP de la Fuente, J (corresponding author), Oklahoma State Univ, Dept Vet Pathobiol, Ctr Vet Hlth Sci, 250 McElroy Hall, Stillwater, OK 74078 USA.
EM jose_delafuente@yahoo.com
CR Almazan C, 2005, VACCINE, V23, P5294, DOI 10.1016/j.vaccine.2005.08.004
   Almazan C, 2005, VACCINE, V23, P4403, DOI 10.1016/j.vaccine.2005.04.012
   Almazan C, 2003, VACCINE, V21, P1492, DOI 10.1016/S0264-410X(02)00683-7
   Almazan C, 2003, GENE THER MOL BIOL, V7, P43
   Canales M, 1997, VACCINE, V15, P414, DOI 10.1016/S0264-410X(96)00192-2
   Canales M, 2009, BMC BIOTECHNOL, V9, DOI 10.1186/1472-6750-9-29
   Canales M, 2009, PARASITOL RES, V105, P97, DOI 10.1007/s00436-009-1368-2
   Carroll JF, 2008, MED VET ENTOMOL, V22, P144, DOI 10.1111/j.1365-2915.2008.00721.x
   Cassataro J, 2002, VACCINE, V20, P1660, DOI 10.1016/S0264-410X(01)00498-4
   Childs JE, 2003, ANNU REV ENTOMOL, V48, P307, DOI 10.1146/annurev.ento.48.091801.112728
   De la Fuente J, 2006, PARASITE IMMUNOL, V28, P275, DOI 10.1111/j.1365-3024.2006.00828.x
   de la Fuente J, 2005, PARASITOL RES, V96, P137, DOI 10.1007/s00436-005-1351-5
   de la Fuente J, 1999, GENET ANAL-BIOMOL E, V15, P143, DOI 10.1016/S1050-3862(99)00018-2
   de la Fuente Jose, 2007, Animal Health Research Reviews, V8, P23, DOI 10.1017/S1466252307001193
   de la Fuente J, 2008, FRONT BIOSCI-LANDMRK, V13, P6938, DOI 10.2741/3200
   de la Fuente J, 2007, GENOMICS, V90, P712, DOI 10.1016/j.ygeno.2007.08.009
   de la Fuente J, 2007, TRENDS PARASITOL, V23, P427, DOI 10.1016/j.pt.2007.07.002
   de la Fuente J, 2006, VACCINE, V24, P4082, DOI 10.1016/j.vaccine.2006.02.046
   de la Fuente J, 2006, PARASITOL RES, V99, P108, DOI 10.1007/s00436-006-0132-0
   de la Fuente Jose, 2003, Expert Rev Vaccines, V2, P583
   de la Fuente J, 2008, BMC GENOMICS, V9, DOI 10.1186/1471-2164-9-372
   ELAD D, 1995, VACCINE, V13, P83, DOI 10.1016/0264-410X(95)80016-7
   Felz MW, 1999, ARCH DERMATOL, V135, P1317, DOI 10.1001/archderm.135.11.1317
   Fumagalli S, 2009, NAT CELL BIOL, V11, P501, DOI 10.1038/ncb1858
   Galindo RC, 2009, DEV COMP IMMUNOL, V33, P612, DOI 10.1016/j.dci.2008.11.002
   Gao JL, 2007, EXP APPL ACAROL, V41, P289, DOI 10.1007/s10493-007-9065-2
   GINSBERG HS, 1991, J PARASITOL, V77, P493, DOI 10.2307/3283144
   Goddard J, 2009, VET PARASITOL, V160, P1, DOI 10.1016/j.vetpar.2008.10.089
   Gong HY, 2008, VET PARASITOL, V151, P268, DOI 10.1016/j.vetpar.2007.11.015
   Graf JF, 2004, PARASITOLOGY, V129, pS427, DOI 10.1017/S0031182004006079
   Guo DL, 2004, J BIOL CHEM, V279, P53498, DOI 10.1074/jbc.M406737200
   Iborra S, 2005, INFECT IMMUN, V73, P5842, DOI 10.1128/IAI.73.9.5842-5852.2005
   Jackman JE, 2006, P NATL ACAD SCI USA, V103, P8640, DOI 10.1073/pnas.0603068103
   Keirans JE, 1998, J PARASITOL, V84, P629, DOI 10.2307/3284739
   Kocan KM, 2007, PARASITOL RES, V100, P1411, DOI 10.1007/s00436-007-0483-1
   KOCH HG, 1988, J KANSAS ENTOMOL SOC, V61, P251
   Luo D, 2006, INFECT IMMUN, V74, P2734, DOI 10.1128/IAI.74.5.2734-2741.2006
   MATHER TN, 1990, J MED ENTOMOL, V27, P646, DOI 10.1093/jmedent/27.4.646
   Means RG, 1997, J VECTOR ECOL, V22, P133
   Melby PC, 2000, INFECT IMMUN, V68, P5595, DOI 10.1128/IAI.68.10.5595-5602.2000
   MOUNT GA, 1993, J MED ENTOMOL, V30, P843, DOI 10.1093/jmedent/30.5.843
   Nijhof AM, 2007, INT J PARASITOL, V37, P653, DOI 10.1016/j.ijpara.2006.11.005
   PATRICK CD, 1977, ENVIRON ENTOMOL, V6, P263, DOI 10.1093/ee/6.2.263
   Rajeshwari K, 2004, INFECT IMMUN, V72, P5515, DOI 10.1128/IAI.72.9.5515-5521.2004
   SCHALLA WO, 1975, INFECT IMMUN, V11, P1195, DOI 10.1128/IAI.11.6.1195-1202.1975
   Schefe JH, 2006, J MOL MED, V84, P901, DOI 10.1007/s00109-006-0097-6
   Sonenshine DE, 2006, TRENDS PARASITOL, V22, P550, DOI 10.1016/j.pt.2006.09.003
   SWENDSEN CL, 1976, INFECT IMMUN, V14, P345, DOI 10.1128/IAI.14.2.345-354.1976
   TEWARI RP, 1978, INFECT IMMUN, V19, P58, DOI 10.1128/IAI.19.1.58-65.1978
   Trimnell AR, 2005, VACCINE, V23, P4329, DOI 10.1016/j.vaccine.2005.03.041
   Willadsen P, 1996, PARASITE IMMUNOL, V18, P241, DOI 10.1046/j.1365-3024.1996.d01-90.x
   Willadsen P, 2006, VET PARASITOL, V138, P161, DOI 10.1016/j.vetpar.2006.01.050
   Yabsley MJ, 2005, AM J TROP MED HYG, V72, P840, DOI 10.4269/ajtmh.2005.72.840
NR 53
TC 33
Z9 33
PD FEB 17
PY 2010
VL 28
IS 7
BP 1786
EP 1795
DI 10.1016/j.vaccine.2009.12.007
WC Immunology; Medicine, Research & Experimental
UT WOS:000275158500018
DA 2022-10-08
ER

PT J
AU Passos, DT
   Ferreira, CAS
   da Silva, SS
   Richter, MF
   Ozaki, LS
AF Passos, DT
   Ferreira, CAS
   da Silva, SS
   Richter, MF
   Ozaki, LS
TI Detection of genomic variability in different populations of the cattle
   tick Boophilus microplus in southern Brazil
SO VETERINARY PARASITOLOGY
DT Article
DE Boophilus microplus; polymorphism; RFLP; ribosomal DNA; cysteine
   endopeptidase
ID THEILERIA-PARVA STOCKS; DNA PROBES; BM86 ANTIGEN; RECOMBINANT BM86;
   IXODIDAE; ACARI; RESISTANCE; GENETICS; STRAINS; MARKERS
AB DNA from seven isolates of the cattle tick Boophilus microplus was analyzed by restriction fragment length polymorphism (RFLP). Three different cDNA clones, named P-9, P-25 and CP-12, isolated from a B. microplus cDNA library, were used as DNA probes. DNA sequences of P-9 have high similarity to ribosomal genes, whereas P-25 does not show significant homology with known sequences within databases. CP-12 is a cDNA clone encoding a cysteine endopeptidase gene. A limited degree of polymorphism was detected with P-9 and P-25, while CP-12 showed a different pattern of bands for each tick isolate. These findings suggest the existence of a complex genotypic diversity of the tick B. microplus population in endemic regions. (C) 1999 Elsevier Science B.V. All rights reserved.
C1 Univ Fed Rio Grande Sul, Ctr Biotechnol, BR-91501970 Porto Alegre, RS, Brazil.
   Univ Fed Pelotas, Fac Vet, BR-96160000 Capao Leao, RS, Brazil.
C3 Universidade Federal do Rio Grande do Sul; Universidade Federal de
   Pelotas
RP Richter, MF (corresponding author), Univ Fed Rio Grande Sul, Ctr Biotechnol, BR-91501970 Porto Alegre, RS, Brazil.
CR BISHOP RP, 1993, PARASITOLOGY, V107, P19, DOI 10.1017/S0031182000079361
   CHOMCZYNSKI P, 1987, ANAL BIOCHEM, V162, P156, DOI 10.1006/abio.1987.9999
   CONRAD PA, 1987, MOL BIOCHEM PARASIT, V25, P213, DOI 10.1016/0166-6851(87)90085-5
   GONZALEZ JC, 1975, CONTROLE CARRAPATO B
   Hernandez R, 1998, J MED ENTOMOL, V35, P895, DOI 10.1093/jmedent/35.5.895
   JASMER DP, 1990, J PARASITOL, V76, P834, DOI 10.2307/3282802
   KUNZ SE, 1994, REV SCI TECH OIE, V13, P1249, DOI 10.20506/rst.13.4.816
   Lampo M, 1997, J PARASITOL, V83, P382, DOI 10.2307/3284398
   MATSUBA T, 1992, VET PARASITOL, V41, P35, DOI 10.1016/0304-4017(92)90006-U
   MCCUTCHAN TF, 1984, P NATL ACAD SCI-BIOL, V81, P889, DOI 10.1073/pnas.81.3.889
   Norris DE, 1996, J MED ENTOMOL, V33, P78, DOI 10.1093/jmedent/33.1.78
   OPDEBEECK JP, 1994, VET PARASITOL, V54, P205, DOI 10.1016/0304-4017(94)90091-4
   Ozaki LS, 1984, GENES ANTIGENS PARAS, P165
   PENICHET M, 1994, PARASITE IMMUNOL, V16, P493, DOI 10.1111/j.1365-3024.1994.tb00377.x
   RAWLINGS ND, 1994, METHOD ENZYMOL, V244, P461
   Rich SM, 1997, INSECT MOL BIOL, V6, P123, DOI 10.1111/j.1365-2583.1997.tb00080.x
   Richardson M.A., 1993, Insect Molecular Biology, V1, P139, DOI 10.1111/j.1365-2583.1993.tb00115.x
   RODRIGUEZ M, 1994, J BIOTECHNOL, V33, P135, DOI 10.1016/0168-1656(94)90106-6
   Rodriguez M, 1995, VACCINE, V13, P1804, DOI 10.1016/0264-410X(95)00119-L
   Sambrook J, 1989, MOL CLONING LAB MANU
   SATTLER PW, 1986, J PARASITOL, V72, P95, DOI 10.2307/3281799
   SCHAFFER HE, 1981, ANAL BIOCHEM, V115, P113, DOI 10.1016/0003-2697(81)90533-9
   Severson DW, 1997, J HERED, V88, P520, DOI 10.1093/oxfordjournals.jhered.a023148
   SOUTHERN EM, 1975, J MOL BIOL, V98, P503, DOI 10.1016/S0022-2836(75)80083-0
   Stiller D, 1990, Parassitologia, V32, P87
   STILLER D, 1992, ANN NY ACAD SCI, V653, P19
   Szalanski AL, 1996, J MED ENTOMOL, V33, P413, DOI 10.1093/jmedent/33.3.413
   VIEIRA LQ, 1991, AM J TROP MED HYG, V44, P69, DOI 10.4269/ajtmh.1991.44.69
   WILLADSEN P, 1995, PARASITOLOGY, V110, pS43, DOI 10.1017/S0031182000001487
   YOUNG A S, 1986, Parasitology Today, V2, P211, DOI 10.1016/0169-4758(86)90084-0
NR 30
TC 16
Z9 16
PD NOV
PY 1999
VL 87
IS 1
BP 83
EP 92
DI 10.1016/S0304-4017(99)00147-8
WC Parasitology; Veterinary Sciences
UT WOS:000084306800009
DA 2022-10-08
ER

PT J
AU Contreras, M
   Kasaija, PD
   Merino, O
   de la Cruz-Hernandez, NI
   Gortazar, C
   de la Fuente, J
AF Contreras, Marinela
   Kasaija, Paul D.
   Merino, Octavio
   de la Cruz-Hernandez, Ned, I
   Gortazar, Christian
   de la Fuente, Jose
TI Oral Vaccination With a Formulation Combining Rhipicephalus microplus
   Subolesin With Heat Inactivated Mycobacterium bovis Reduces Tick
   Infestations in Cattle
SO FRONTIERS IN CELLULAR AND INFECTION MICROBIOLOGY
DT Article
DE subolesin; cattle tick; vaccine; oral vaccination; Rhipicephalus
   microplus; heat inactivated Mycobacterium bovis
ID VECTOR INFESTATIONS; IXODES-RICINUS; MUCOSAL; VACCINES; COMPLEMENT;
   RESPONSES; INFECTIONS; CHALLENGES; STRATEGIES; ADJUVANT
AB Vaccines are an environmentally friendly alternative to acaracides for the control of tick infestations, to reduce the risk for tick-borne diseases affecting human and animal health worldwide, and to improve animal welfare and production. Subolesin (SUB, also known as 4D8) is the functional homolog of Akirin2 involved in the regulation of development and innate immune response, and a proven protective antigen for the control of ectoparasite infestations and pathogen infection. Oral vaccination combining protein antigens with immunostimulants has proven efficacy with increased host welfare and safety, but has not been used for the control of tick infestations. Here we describe the efficacy of oral vaccination with a formulation combining Rhipicephalus microplus SUB and heat inactivated Mycobacterium bovis (IV) on cattle tick infestations and fertility. The levels of IgG antibody titers against SUB and M. bovis P22, and the expression of selected immune response genes were determined and analyzed as possible correlates of protection. We demonstrated that oral immunization with the SUB+IV formulation resulted in 51% reduction in the number of female ticks and 30% reduction in fertility with an overall efficacy of 65% in the control of R. microplus infestations by considering the cumulative effect on reducing tick survival and fertility in cattle. The akr2, IL-1 beta, and C3 mRNA levels together with antibody levels against SUB correlated with vaccine efficacy. The effect of the oral immunization with SUB+IV in cattle on tick survival and fertility is essential to reduce tick infestations, and extended previous results on the effect of R. microplus SUB for the control of cattle tick infestations. These results support the development of oral vaccines formulations for the control of tick infestations and the incidence of tick-borne diseases.
C1 [Contreras, Marinela; Kasaija, Paul D.; Gortazar, Christian; de la Fuente, Jose] IREC CSIC UCLM JCCM, SaBio, Inst Invest Recursos Cineget, Ciudad Real, Spain.
   [Kasaija, Paul D.] Natl Livestock Resources Res Inst NaLIRRI NARO, Tororo, Uganda.
   [Merino, Octavio; de la Cruz-Hernandez, Ned, I] Univ Autonoma Tamaulipas, Fac Med Vet & Zootecnia, Ciudad Victoria, Mexico.
   [de la Fuente, Jose] Oklahoma State Univ, Dept Vet Pathobiol, Ctr Vet Hlth Sci, Stillwater, OK 74078 USA.
C3 Consejo Superior de Investigaciones Cientificas (CSIC); CSIC - Instituto
   de Investigacion en Recursos Cinegeticos (IREC); Universidad de
   Castilla-La Mancha; Universidad Autonoma de Tamaulipas; Oklahoma State
   University System; Oklahoma State University - Stillwater
RP de la Fuente, J (corresponding author), IREC CSIC UCLM JCCM, SaBio, Inst Invest Recursos Cineget, Ciudad Real, Spain.; de la Fuente, J (corresponding author), Oklahoma State Univ, Dept Vet Pathobiol, Ctr Vet Hlth Sci, Stillwater, OK 74078 USA.
EM jose_delaluente@yahoo.com
CR Almazan C, 2010, PARASITOL RES, V106, P471, DOI 10.1007/s00436-009-1689-1
   Risalde MA, 2018, VACCINE, V36, P4447, DOI 10.1016/j.vaccine.2018.06.042
   Infantes-Lorenzo JA, 2017, CLIN PROTEOM, V14, DOI 10.1186/s12014-017-9171-z
   Artigas-Jeronimo S, 2018, FRONT PHYSIOL, V9, DOI 10.3389/fphys.2018.01612
   Beltran-Beck B, 2014, PLOS ONE, V9, DOI 10.1371/journal.pone.0098048
   Contreras M, 2017, VACCINE, V35, P1323, DOI 10.1016/j.vaccine.2017.01.052
   Contreras M, 2016, VACCINE, V34, P3010, DOI 10.1016/j.vaccine.2016.04.092
   Contreras M, 2015, TICKS TICK-BORNE DIS, V6, P820, DOI 10.1016/j.ttbdis.2015.07.010
   de la Fuente J, 2016, PARASITE IMMUNOL, V38, P754, DOI 10.1111/pim.12339
   de la Fuente J, 1998, VACCINE, V16, P366, DOI 10.1016/S0264-410X(97)00208-9
   de la Fuente Jose, 2007, Animal Health Research Reviews, V8, P23, DOI 10.1017/S1466252307001193
   de la Fuente J, 2008, FRONT BIOSCI-LANDMRK, V13, P6938, DOI 10.2741/3200
   de la Fuente J, 2018, TICKS TICK-BORNE DIS, V9, P1354, DOI 10.1016/j.ttbdis.2018.04.001
   de la Fuente J, 2017, VACCINE, V35, P5089, DOI 10.1016/j.vaccine.2017.07.097
   De La Fuente J, 2016, EXPERT REV VACCINES, V15, P275, DOI 10.1586/14760584.2016.1125294
   de la Fuente J, 2015, EXPERT REV VACCINES, V14, P1367, DOI 10.1586/14760584.2015.1076339
   de la Fuente J, 2011, VET PARASITOL, V181, P17, DOI 10.1016/j.vetpar.2011.04.018
   Dinarello CA, 2000, CHEST, V118, P503, DOI 10.1378/chest.118.2.503
   Fry T, 2012, J WILDLIFE DIS, V48, P1042, DOI 10.7589/2011-11-331
   Holmgren J, 2005, NAT MED, V11, pS45, DOI 10.1038/nm1213
   Infantes-Lorenzo JA, 2018, FRONT VET SCI, V5, DOI 10.3389/fvets.2018.00189
   Jones GJ, 2016, VET IMMUNOL IMMUNOP, V182, P85, DOI 10.1016/j.vetimm.2016.10.010
   Jongejan F, 2004, PARASITOLOGY, V129, pS3, DOI 10.1017/S0031182004005967
   Juste RA, 2016, PLOS ONE, V11, DOI 10.1371/journal.pone.0165607
   Lawan A, 2018, MICROB PATHOGENESIS, V117, P175, DOI 10.1016/j.micpath.2018.02.039
   Lawson LB, 2011, CURR OPIN IMMUNOL, V23, P414, DOI 10.1016/j.coi.2011.03.009
   Livak KJ, 2001, METHODS, V25, P402, DOI 10.1006/meth.2001.1262
   Lopez V, 2018, VET IMMUNOL IMMUNOP, V206, P54, DOI 10.1016/j.vetimm.2018.10.013
   Lopez V, 2018, J FISH DIS, V41, P1515, DOI 10.1111/jfd.12847
   Lubbers R, 2017, CLIN EXP IMMUNOL, V188, P183, DOI 10.1111/cei.12952
   Merino O, 2013, VACCINE, V31, P5889, DOI 10.1016/j.vaccine.2013.09.037
   Merino O, 2011, VACCINE, V29, P2248, DOI 10.1016/j.vaccine.2011.01.050
   Ogra PL, 2001, CLIN MICROBIOL REV, V14, P430, DOI 10.1128/CMR.14.2.430-445.2001
   Peng Q, 2006, J IMMUNOL, V176, P3330, DOI 10.4049/jimmunol.176.6.3330
   Rashid M, 2019, PARASITOLOGY, V146, P129, DOI 10.1017/S0031182018001282
   Ririe KM, 1997, ANAL BIOCHEM, V245, P154, DOI 10.1006/abio.1996.9916
   Rodriguez-Mallon A, 2016, METHODS MOL BIOL, V1404, P243, DOI 10.1007/978-1-4939-3389-1_17
   Rutemark C, 2011, P NATL ACAD SCI USA, V108, pE934, DOI 10.1073/pnas.1109831108
   Schetters T, 2016, PARASITE VECTOR, V9, DOI 10.1186/s13071-016-1386-8
   Seder RA, 2000, NATURE, V406, P793, DOI 10.1038/35021239
   Staats HF, 1999, J IMMUNOL, V162, P6141
   Tellam Ross L., 1992, P303
   Thomas J, 2017, VET MICROBIOL, V208, P195, DOI 10.1016/j.vetmic.2017.08.007
   Wang SJ, 2015, PROTEIN CELL, V6, P480, DOI 10.1007/s13238-015-0164-2
NR 44
TC 19
Z9 21
PD MAR 1
PY 2019
VL 9
AR 45
DI 10.3389/fcimb.2019.00045
WC Immunology; Microbiology
UT WOS:000459977400001
DA 2022-10-08
ER

PT J
AU Ruiz, LM
   Armengol, G
   Habeych, E
   Orduz, S
AF Ruiz, LM
   Armengol, G
   Habeych, E
   Orduz, S
TI A theoretical analysis of codon adaptation index of the Boophilus
   microplus bm86 gene directed to the optimization of a DNA vaccine
SO JOURNAL OF THEORETICAL BIOLOGY
DT Article
DE codon adaptation index; DNA vaccination; Boophilus microplus; bovine
ID TICK BOOPHILUS-MICROPLUS; PROTECTIVE ANTIGEN; USAGE; EXPRESSION; CATTLE;
   IMMUNIZATION; DROSOPHILA; EFFICACY; BM86; RNA
AB DNA vaccines utilize host cell molecules for gene transcription and translation to proteins, and the interspecific difference of codon usage is one of the major obstacles for effective induction of specific and strong immune response. In an attempt to improve codon usage effects of DNA vaccine on protein expression, a quantitative study was conducted to clarify the relationship of codon usage in the tick gene bm86 and its potential expression in bovine cells. The calculated relative synonymous codon usage (RSCU) and codon adaptation index (CAI) values of bm86 from Boophilus microplus and a set of 14 highly expressed genes from Bos taurus indicated that some codons utilized frequently in bm86 are rarely used in B. taurus genes and vice versa. The different translational efficiencies obtained suggested that after DNA vaccination using the wild bm86 gene, the protein Bm86 would be expressed in bovines, but it would not be the optimum sequence. However, using the codon-optimized bm86 gene to bovines, whose sequence was theoretically designed, would probably improve the level of the immune response generated against ticks. (c) 2005 Elsevier Ltd. All rights reserved.
C1 Corp Invest Biol, Unidad Biotechnol & Control Biol, Medellin, Colombia.
   Univ Pamplona, Pamplona, NS, Canada.
RP Armengol, G (corresponding author), Univ Autonoma Barcelona, Fac Sci, Dept Anim Biol Vegetal Biol & Ecol, Bellaterra 08193, Barcelona, Spain.
EM gemma.armengol@uab.cs
CR de la Fuente J, 1998, VACCINE, V16, P366, DOI 10.1016/S0264-410X(97)00208-9
   De Rose R, 1999, VET IMMUNOL IMMUNOP, V71, P151, DOI 10.1016/S0165-2427(99)00038-0
   Donnelly JJ, 1995, ANN NY ACAD SCI, V772, P40, DOI 10.1111/j.1749-6632.1995.tb44730.x
   Duret L, 1999, P NATL ACAD SCI USA, V96, P4482, DOI 10.1073/pnas.96.8.4482
   Gurunathan S, 2000, ANNU REV IMMUNOL, V18, P927, DOI 10.1146/annurev.immunol.18.1.927
   IKEMURA T, 1985, MOL BIOL EVOL, V2, P13
   KNIGHT RD, 2001, GENOME BIOL, V2
   Liu WJ, 2001, VACCINE, V20, P862, DOI 10.1016/S0264-410X(01)00406-6
   Nagata T, 1999, BIOCHEM BIOPH RES CO, V261, P445, DOI 10.1006/bbrc.1999.1050
   Narum DL, 2001, INFECT IMMUN, V69, P7250, DOI 10.1128/IAI.69.12.7250-7253.2001
   Patarroyo JH, 2002, VET IMMUNOL IMMUNOP, V88, P163, DOI 10.1016/S0165-2427(02)00154-X
   RAND KN, 1989, P NATL ACAD SCI USA, V86, P9657, DOI 10.1073/pnas.86.24.9657
   SHARP PM, 1988, NUCLEIC ACIDS RES, V16, P8207, DOI 10.1093/nar/16.17.8207
   SHARP PM, 1995, PHILOS T R SOC B, V349, P241, DOI 10.1098/rstb.1995.0108
   SHARP PM, 1987, NUCLEIC ACIDS RES, V15, P1281, DOI 10.1093/nar/15.3.1281
   Thanaraj TA, 1996, PROTEIN SCI, V5, P1973, DOI 10.1002/pro.5560051003
   Uchijima M, 1998, J IMMUNOL, V161, P5594
   WILLADSEN P, 1989, J IMMUNOL, V143, P1346
NR 18
TC 5
Z9 5
PD APR 21
PY 2006
VL 239
IS 4
BP 445
EP 449
DI 10.1016/j.jtbi.2005.08.009
WC Biology; Mathematical & Computational Biology
UT WOS:000236950000004
DA 2022-10-08
ER

PT J
AU de la Fuente, J
   Contreras, M
AF de la Fuente, Jose
   Contreras, Marinela
TI Additional considerations for anti-tick vaccine research
SO EXPERT REVIEW OF VACCINES
DT Editorial Material
DE tick; vaccine; pathogen; vaccinomics; Subolesin
ID TICK INFESTATIONS; SUBOLESIN; CATTLE
C1 [de la Fuente, Jose; Contreras, Marinela] SaBio, Instituto Investigac Recursos Cineget IREC,CSIC, UCLM,JCCM, Ciudad Real, Spain.
   [de la Fuente, Jose] Oklahoma State Univ, Ctr Vet Hlth Sciences, Stillwater, OK USA.
C3 Consejo Superior de Investigaciones Cientificas (CSIC); Universidad de
   Castilla-La Mancha; Oklahoma State University System; Oklahoma State
   University - Stillwater
RP de la Fuente, J (corresponding author), SaBio, Instituto Investigac Recursos Cineget IREC,CSIC, UCLM,JCCM, Ciudad Real, Spain.
EM jose_delafuente@yahoo.com
CR Artigas-Jeronimo S, 2020, VACCINES-BASEL, V8, DOI 10.3390/vaccines8010077
   Artigas-Jeronimo S, 2018, FRONT PHYSIOL, V9, DOI 10.3389/fphys.2018.01612
   Cabezas-Cruz A, 2021, BIOCHEM J, V478, P1783, DOI 10.1042/BCJ20200915
   Contreras M, 2019, FRONT CELL INFECT MI, V9, DOI 10.3389/fcimb.2019.00045
   Contreras M, 2016, METHODS MOL BIOL, V1404, P275, DOI 10.1007/978-1-4939-3389-1_19
   Cruz AC, 2016, EXPERT REV VACCINES, V15, P953, DOI 10.1080/14760584.2016.1181547
   de la Fuente Jose, 2003, Expert Rev Vaccines, V2, P583
   De La Fuentea J, 2018, EXPERT REV VACCINES, V17, P569, DOI 10.1080/14760584.2018.1493928
   Galili U, 2019, AM J PHYS ANTHROPOL, V168, P352, DOI 10.1002/ajpa.23745
   Goto A, 2008, NAT IMMUNOL, V9, P97, DOI 10.1038/ni1543
   Kasaija PD, 2020, VACCINES-BASEL, V8, DOI 10.3390/vaccines8020319
   Leal BF, 2021, VET PARASITOL, V300, DOI 10.1016/j.vetpar.2021.109610
   Ndawula C., 2021, VACCINES-BASEL, V9, P1185
   Shaw DK, 2017, NAT COMMUN, V8, DOI 10.1038/ncomms14401
   Torina A, 2014, PARASITE VECTOR, V7, DOI 10.1186/1756-3305-7-10
NR 15
TC 1
Z9 1
PD AUG 3
PY 2022
VL 21
IS 8
BP 1019
EP 1021
DI 10.1080/14760584.2022.2071704
EA MAY 2022
WC Immunology
UT WOS:000790202800001
DA 2022-10-08
ER

PT J
AU Garcia-Garcia, JC
   Montero, C
   Rodriguez, M
   Soto, A
   Redondo, M
   Valdes, M
   Mendez, L
   de la Fuente, J
AF Garcia-Garcia, JC
   Montero, C
   Rodriguez, M
   Soto, A
   Redondo, M
   Valdes, M
   Mendez, L
   de la Fuente, J
TI Effect of particulation on the immunogenic and protective properties of
   the recombinant Bm86 antigen expressed in Pichia pastoris
SO VACCINE
DT Article
DE immunogenicity; particulated antigen; Bm86; cattle tick; vaccine
ID TICK BOOPHILUS-MICROPLUS; CATTLE TICK; VACCINATION; CELLS; SYSTEM
AB The recombinant Bm86 tick antigen expressed in Pichia pastoris is obtained in a highly particulated form, as a distinguished feature of this expression system. This particulated protein, the active principle of the recombinant vaccine Gavac(TM) against the cattle tick, have shown high immunogenic and protective properties, probably associated with its own characteristics. To evaluate the effects of particulation on the properties of Bm86, three groups of calves were immunized with particulated or non-particulated recombinant Bm86 and the anti-Bm86 antibody response determined. Animals were challenged with a controlled tick infestation and the protective capacities of both proteins assessed. Humoral immune response and protection in cattle vaccinated with the particulated antigen were higher. These experiments suggested that particulation of the Bm86 expressed in P. pastoris is an important feature for the protective properties of the antigen in vaccine preparations. (C) 1998 Published by Elsevier Science Ltd. All rights reserved.
C1 Ctr Genet Engn & Biotechnol, Mammalian Cell Genet Div, Havana, Cuba.
   Ctr Genet Engn & Biotechnol, Filling & Packaging Div, Havana, Cuba.
   Natl Parasitol Ctr, Havana, Cuba.
C3 Centro de Ingenieria Genetica y Biotecnologia; Centro de Ingenieria
   Genetica y Biotecnologia
RP de la Fuente, J (corresponding author), Ctr Genet Engn & Biotechnol, Mammalian Cell Genet Div, POB 6162, Havana, Cuba.
CR ALMEIDA JD, 1980, YALE J BIOL MED, V53, P5
   ARNON R, 1992, FASEB J, V6, P3265, DOI 10.1096/fasebj.6.14.1385242
   Canales M, 1997, VACCINE, V15, P414, DOI 10.1016/S0264-410X(96)00192-2
   CHARBONNEAU H, 1989, PRACTICAL GUIDE PROT, P20
   Cobon G, 1995, RECOMBINANT VACCINES, P163
   De la Fuente J., 1995, RECOMBINANT VACCINES, P177
   Geysen H M, 1988, J Mol Recognit, V1, P32, DOI 10.1002/jmr.300010107
   JEMMERSON R, 1987, P NATL ACAD SCI USA, V84, P9180, DOI 10.1073/pnas.84.24.9180
   KEMP DH, 1989, EXP APPL ACAROL, V7, P43, DOI 10.1007/BF01200452
   Labarta V, 1996, VET PARASITOL, V63, P131, DOI 10.1016/0304-4017(95)00855-1
   Montesino R, 1996, BIOTECHNOL APPL BIOC, V23, P23
   RAND KN, 1989, P NATL ACAD SCI USA, V86, P9657, DOI 10.1073/pnas.86.24.9657
   RODRIGUEZ M, 1994, J BIOTECHNOL, V33, P135, DOI 10.1016/0168-1656(94)90106-6
   Rodriguez M, 1995, VACCINE, V13, P1804, DOI 10.1016/0264-410X(95)00119-L
   Tellam Ross L., 1992, P303
   TURNBULL IF, 1990, APPL ENVIRON MICROB, V56, P2847, DOI 10.1128/AEM.56.9.2847-2852.1990
   UNANUE ER, 1987, SCIENCE, V236, P551, DOI 10.1126/science.2437650
   WILLADSEN P, 1989, J IMMUNOL, V143, P1346
NR 18
TC 24
Z9 26
PD FEB
PY 1998
VL 16
IS 4
BP 374
EP 380
DI 10.1016/S0264-410X(97)80915-2
WC Immunology; Medicine, Research & Experimental
UT WOS:000071153700008
DA 2022-10-08
ER

PT J
AU de la Fuente, J
   Villar, M
   Contreras, M
   Moreno-Cid, JA
   Merino, O
   de la Lastra, MP
   de la Fuente, G
   Galindo, RC
AF de la Fuente, Jose
   Villar, Margarita
   Contreras, Marinela
   Moreno-Cid, Juan A.
   Merino, Octavio
   Perez de la Lastra, Jose M.
   de la Fuente, Gabriela
   Galindo, Ruth C.
TI Prospects for vaccination against the ticks of pets and the potential
   impact on pathogen transmission
SO VETERINARY PARASITOLOGY
DT Article
DE Vaccine; Tick; Ectoparasite; Dog; Infection
ID RHIPICEPHALUS-SANGUINEUS; PROTECTIVE ANTIGEN; VECTOR INFESTATIONS; DOG
   TICK; ANAPLASMA-MARGINALE; GUINEA-PIGS; VACCINES; SUBOLESIN/AKIRIN;
   IMMUNIZATION; EXPRESSION
AB Diseases transmitted by arthropod vectors such as ticks greatly impact human and animal health. In particular, many diseases of dogs and cats are potentially transmissible to people by arthropod vectors and therefore their control is important for the eradication of vector-borne diseases (VBD). Vaccination is an environmentally friendly alternative for vector control that allows control of several VBD by targeting their common vector. Recent results have shown that it is possible to use vector protective antigens for the control of arthropod vector infestations and pathogen infection. However, as reviewed in this paper, very little progress has been made for the control of ectoparasite infestations and VBD in pets using vaccination with vector protective antigens. The growing interaction between pets and people underlines the importance of developing new interventions for the monitoring and control of VBD. (C) 2014 Elsevier B.V. All rights reserved.
C1 [de la Fuente, Jose; Villar, Margarita; Contreras, Marinela; Moreno-Cid, Juan A.; Merino, Octavio; Perez de la Lastra, Jose M.; de la Fuente, Gabriela; Galindo, Ruth C.] Inst Invest Recursos Cineget IREC CSIC UCLM JCCM, SaBio, Ciudad Real 13005, Spain.
   [de la Fuente, Jose; Galindo, Ruth C.] Oklahoma State Univ, Dept Vet Pathobiol, Ctr Vet Hlth Sci, Stillwater, OK 74078 USA.
C3 Consejo Superior de Investigaciones Cientificas (CSIC); CSIC - Instituto
   de Investigacion en Recursos Cinegeticos (IREC); Universidad de
   Castilla-La Mancha; Oklahoma State University System; Oklahoma State
   University - Stillwater
RP de la Fuente, J (corresponding author), Inst Invest Recursos Cineget IREC CSIC UCLM JCCM, Ronda Toledo S-N, Ciudad Real 13005, Spain.
EM jose_delafuente@yahoo.com
CR ALLEN JR, 1979, NATURE, V280, P491, DOI 10.1038/280491a0
   Anatriello E, 2010, BMC GENOMICS, V11, DOI 10.1186/1471-2164-11-450
   Bensaci M, 2012, VACCINE, V30, P6040, DOI 10.1016/j.vaccine.2012.07.053
   Beugnet F, 2009, VET PARASITOL, V163, P298, DOI 10.1016/j.vetpar.2009.03.028
   Bratu S, 2002, EXPERT OPIN BIOL TH, V2, P187, DOI 10.1517/14712598.2.2.187
   Canales M, 2009, PARASITOL RES, V105, P97, DOI 10.1007/s00436-009-1368-2
   Coller B. A., 2012, IDRUGS, V13, P880
   Day MJ, 2011, PARASITE VECTOR, V4, DOI 10.1186/1756-3305-4-48
   De la Fuente J, 2006, PARASITE IMMUNOL, V28, P275, DOI 10.1111/j.1365-3024.2006.00828.x
   De la Fuente J, 2006, BIOCHEM BIOPH RES CO, V344, P332, DOI 10.1016/j.bbrc.2006.03.109
   de la Fuente J, 2013, TRANSBOUND EMERG DIS, V60, P172, DOI 10.1111/tbed.12146
   de la Fuente Jose, 2007, Animal Health Research Reviews, V8, P23, DOI 10.1017/S1466252307001193
   de la Fuente J, 2008, FRONT BIOSCI-LANDMRK, V13, P6938, DOI 10.2741/3200
   de la Fuente J, 2006, PARASITOL RES, V100, P85, DOI 10.1007/s00436-006-0244-6
   de la Fuente J, 2006, VACCINE, V24, P4082, DOI 10.1016/j.vaccine.2006.02.046
   de la Fuente J, 2006, PARASITOL RES, V99, P108, DOI 10.1007/s00436-006-0132-0
   de la Fuente Jose, 2003, Expert Rev Vaccines, V2, P583
   de la Fuente J, 2013, VACCINE, V31, P5923, DOI 10.1016/j.vaccine.2013.10.049
   de la Fuente J, 2012, VET J, V194, P139, DOI 10.1016/j.tvjl.2012.07.029
   de la Fuente J, 2012, TICKS TICK-BORNE DIS, V3, P115, DOI 10.1016/j.ttbdis.2012.03.001
   de la Fuente J, 2011, VET PARASITOL, V181, P17, DOI 10.1016/j.vetpar.2011.04.018
   Glickman LT, 2006, VECTOR-BORNE ZOONOT, V6, P14, DOI 10.1089/vbz.2006.6.14
   Hajdusek O, 2013, FRONT CELL INFECT MI, V3, DOI 10.3389/fcimb.2013.00026
   Hall-Mendelin S, 2011, ANN TROP MED PARASIT, V105, P95, DOI 10.1179/136485911X12899838413628
   Karunamoorthi K, 2011, CLIN MICROBIOL INFEC, V17, P1608, DOI 10.1111/j.1469-0691.2011.03664.x
   Masina S, 1999, INT J PARASITOL, V29, P535, DOI 10.1016/S0020-7519(99)00006-5
   Merino O, 2013, FRONT CELL INFECT MI, V3, DOI 10.3389/fcimb.2013.00030
   Merino O, 2011, VACCINE, V29, P8575, DOI 10.1016/j.vaccine.2011.09.023
   Merino O, 2011, VACCINE, V29, P2248, DOI 10.1016/j.vaccine.2011.01.050
   Moreno-Cid JA, 2013, VACCINE, V31, P1187, DOI 10.1016/j.vaccine.2012.12.073
   Moreno-Cid JA, 2010, VACCINE, V29, P77, DOI 10.1016/j.vaccine.2010.10.011
   Otranto D, 2012, VET PARASITOL, V188, P325, DOI 10.1016/j.vetpar.2012.04.005
   Perez-Perez D, 2010, VET PARASITOL, V167, P321, DOI 10.1016/j.vetpar.2009.09.034
   RAND KN, 1989, P NATL ACAD SCI USA, V86, P9657, DOI 10.1073/pnas.86.24.9657
   Rodriguez-Mallon A, 2012, VACCINE, V30, P1782, DOI 10.1016/j.vaccine.2012.01.011
   Speranca MA, 2007, MEM I OSWALDO CRUZ, V102, P425, DOI 10.1590/S0074-02762007005000054
   Szabo MPJ, 1997, VET PARASITOL, V68, P283, DOI 10.1016/S0304-4017(96)01079-5
   Trimnell AR, 2005, VACCINE, V23, P4329, DOI 10.1016/j.vaccine.2005.03.041
   Vancova I, 2010, PARASITE IMMUNOL, V32, P460, DOI 10.1111/j.1365-3024.2010.01203.x
   Villar M, 2010, PROTEOME SCI, V8, DOI 10.1186/1477-5956-8-43
   Willadsen P, 2004, PARASITOLOGY, V129, pS367, DOI 10.1017/S0031182003004657
NR 41
TC 12
Z9 12
PD FEB 28
PY 2015
VL 208
IS 1-2
SI SI
BP 26
EP 29
DI 10.1016/j.vetpar.2014.12.015
WC Parasitology; Veterinary Sciences
UT WOS:000351644200005
DA 2022-10-08
ER

PT J
AU Triguero, A
   Blanco, R
   Machado, H
   Rodriguez, M
   de la Fuente, J
AF Triguero, A
   Blanco, R
   Machado, H
   Rodriguez, M
   de la Fuente, J
TI Development of enzyme linked immunosorbent assays to measure Bm86
   antigen of Boophilus microplus (cattle tick) and to detect anti-Bm86
   antibodies in serum samples
SO BIOTECHNOLOGY TECHNIQUES
DT Article
DE antibody; ELISA; Bm86; cattle; tick; Boophilus microplus
ID PICHIA-PASTORIS; VACCINATION; EXPRESSION; GAVAC(TM); FIELD
AB The immunization of cattle with the Boophilus micropus Bm86 antigen has been successful for the control of cattle tick infestations. To monitor the Bm86 production process and to measure the anti-Bm86 antibody titers in vaccinated cattle, mAb-based ELISA were developed and validated. The development of both immunological methods is essential to obtain a product with high quality and immunogenic properties and to monitor the immunological protection induced in vaccinated cattle against B. microplus.
C1 Ctr Ingn Genet & Biotecnol, Mammalian Cell Genet Div, Havana, Cuba.
   Ctr Ingn Genet & Biotecnol, Sancti Spiritus, Cuba.
C3 Centro de Ingenieria Genetica y Biotecnologia; Centro de Ingenieria
   Genetica y Biotecnologia
RP Rodriguez, M (corresponding author), Ctr Ingn Genet & Biotecnol, Mammalian Cell Genet Div, POB 6162, Havana, Cuba.
EM Mrodriguez@cigb.edu.cu
CR Canales M, 1997, VACCINE, V15, P414, DOI 10.1016/S0264-410X(96)00192-2
   de la Fuente J, 1998, VACCINE, V16, P366, DOI 10.1016/S0264-410X(97)00208-9
   DESTGROTH SF, 1980, J IMMUNOL METHODS, V35, P1, DOI 10.1016/0022-1759(80)90146-5
   ENRIQUEZ A, 1995, RECOMBINANT VACCINES, P99
   Enriquez Antonio, 1999, Biotecnologia Aplicada, V16, P15
   HORLOW E, 1989, ANTIBODIES LAB MANUA, P471
   KEMP DH, 1991, 2 SEM INT PAR AN MOR, P45
   KYHSEANDERSEN J, 1984, J BIOCHEM BIOPH METH, V10, P203, DOI 10.1016/0165-022X(84)90040-X
   LANE RD, 1985, J IMMUNOL METHODS, V81, P223, DOI 10.1016/0022-1759(85)90207-8
   LOWRY OH, 1951, J BIOL CHEM, V193, P265
   NOLAN J, 1989, AUST VET J, V66, P179, DOI 10.1111/j.1751-0813.1989.tb09796.x
   OUCHTERLOUY O, 1978, HDB EXPT IMMUNOLOGY, P559
   RAND KN, 1989, P NATL ACAD SCI USA, V86, P9657, DOI 10.1073/pnas.86.24.9657
   REDONDO M, 1999, UNPUB J EXP APPL ACA
   RODRIGUEZ M, 1995, VET PARASITOL, V57, P339, DOI 10.1016/0304-4017(94)00678-6
   RODRIGUEZ M, 1994, J BIOTECHNOL, V33, P135, DOI 10.1016/0168-1656(94)90106-6
   Rodriguez M, 1995, VACCINE, V13, P1804, DOI 10.1016/0264-410X(95)00119-L
   Rodriguez M., 1995, RECOMBINANT VACCINES, P187
   Tellam Ross L., 1992, P303
   WIKEL SK, 1988, VET PARASITOL, V29, P235, DOI 10.1016/0304-4017(88)90127-6
   WILLADSEN P, 1988, PARASITOL TODAY, V4, P196, DOI 10.1016/0169-4758(88)90084-1
NR 21
TC 12
Z9 13
PD FEB
PY 1999
VL 13
IS 2
BP 119
EP 125
DI 10.1023/A:1008906003575
WC Biochemical Research Methods; Biotechnology & Applied Microbiology
UT WOS:000079573700006
DA 2022-10-08
ER

PT J
AU Ebrahimi, SM
   Paykari, H
   Memamejadian, A
AF Ebrahimi, Seyyed Mahmoud
   Paykari, Habib
   Memamejadian, Arash
TI Molecular characterization of HAO3, the homologue of the Bm86 tick
   vaccine antigen, from the Iranian isolate of Hyalomma anatolicum
   anatolicum
SO EXPERIMENTAL PARASITOLOGY
DT Article
DE EGF-like domain; Hyalomma anatolicum anatolicum; Vaccine candidate; Hao3
   molecule; Tick
ID BOOPHILUS-MICROPLUS; CATTLE TICK; HAEMAPHYSALIS-LONGICORNIS;
   PICHIA-PASTORIS; EXPRESSION; CLONING
AB Hyalomma anatolicum anatolicum tick is widely distributed in many parts of Iran and while the commercial vaccines based on the application of midgut-derived recombinant Bm86 antigen are used for its control, limited information about the efficiency of this vaccination in Iran is available. Herein, with the final aim of evaluation of Bm86-based heterologous vaccination, as the primary step the Bm86 homologue of the H. a. anatolicum (Hao3) from an Iranian isolate was characterized and compared with the commercialized Bm86 and other Bm86 homologoue sequences available in GenBank.
   Our in silico predictions resulted in the identification of seven epidermal growth factor (EGF)-like domains, one hydrophobic transmembrane region, one leader sequence and several glycosylation sites within the structure of both Hao3 and Bm86 proteins, which suggested the pattern of extracellular membrane-bound glycoproteins with the role of regulation in cell growth for both proteins. Moreover, while the nucleotide and amino acid sequences corresponding to Bm86 homologue showed a high level of conservation among the Iranian isolates (Hao3, Hao3-1 and Hao3-2, more than 99%), the Hao3 amino acid sequence had a homology of around 89%, 64% and 65% with that of Indian, Australian and Argentinean isolates, respectively. This indicated a considerable variation between commercial Bm86 antigen and H. a. anatolicum Bm86-like protein of Iranian and Indian isolates. Taking together, these results imply that the efficiency of commercial Bm86-based vaccine against the Iranian H. a. anatolicum may be under the question and indicates the value of the development of Hao3-based recombinant vaccines and further planning for their in vivo evaluation. (C) 2010 Elsevier Inc. All rights reserved.
C1 [Ebrahimi, Seyyed Mahmoud] Razi Vaccine & Serum Res Inst, Dept Biotechnol, Tehran, Iran.
   [Paykari, Habib] Razi Vaccine & Serum Res Inst, Dept Parasitol, Tehran, Iran.
   [Memamejadian, Arash] Pasteur Inst Iran, Dept Hepatitis & AIDS, Tehran 1316943551, Iran.
C3 Le Reseau International des Instituts Pasteur (RIIP); Pasteur Institute
   of Iran
RP Ebrahimi, SM (corresponding author), Razi Vaccine & Serum Res Inst, Dept Biotechnol, POB 31975-148, Tehran, Iran.
EM sm.ebrahimi@rvsri.ir
CR APPELLA E, 1988, FEBS LETT, V231, P1, DOI 10.1016/0014-5793(88)80690-2
   Azhahianambi P, 2009, PARASITE IMMUNOL, V31, P111, DOI 10.1111/j.1365-3024.2008.01082.x
   Canales M, 1997, VACCINE, V15, P414, DOI 10.1016/S0264-410X(96)00192-2
   Chema S, 1990, Parassitologia, V32, P201
   de la Fuente J, 2000, VET PARASITOL, V92, P209, DOI 10.1016/S0304-4017(00)00308-3
   de la Fuente Jose, 2007, Animal Health Research Reviews, V8, P23, DOI 10.1017/S1466252307001193
   de la Fuente Jose, 2003, Expert Rev Vaccines, V2, P583
   DOOLITTLE RF, 1984, NATURE, V307, P558, DOI 10.1038/307558a0
   Garcia-Garcia JC, 1999, EXP APPL ACAROL, V23, P883, DOI 10.1023/A:1006270615158
   Garcia-Garcia JC, 2000, VACCINE, V18, P2275, DOI 10.1016/S0264-410X(99)00548-4
   Imamura S, 2005, VACCINE, V23, P1301, DOI 10.1016/j.vaccine.2004.08.041
   Liao M, 2007, VET PARASITOL, V146, P148, DOI 10.1016/j.vetpar.2007.01.015
   Miseta A, 2000, MOL BIOL EVOL, V17, P1232, DOI 10.1093/oxfordjournals.molbev.a026406
   Nabian S., 2007, Iranian Journal of Parasitology, V2, P12
   NOIVA R, 1994, PROTEIN EXPRES PURIF, V5, P1, DOI 10.1006/prep.1994.1001
   Nolan J, 1990, Parassitologia, V32, P145
   Norouzi F, 2007, IRAN J VET RES, V8, P166
   Pegram R. G., 1993, World Animal Review (Multilingual Edition), V74-75, P2
   PEGRAM RG, 1991, EXP APPL ACAROL, V12, P9, DOI 10.1007/BF01204396
   Raina S, 1997, ANNU REV MICROBIOL, V51, P179, DOI 10.1146/annurev.micro.51.1.179
   RAND KN, 1989, P NATL ACAD SCI USA, V86, P9657, DOI 10.1073/pnas.86.24.9657
   REES DJG, 1988, EMBO J, V7, P2053, DOI 10.1002/j.1460-2075.1988.tb03045.x
   RODRIGUEZ M, 1994, J BIOTECHNOL, V33, P135, DOI 10.1016/0168-1656(94)90106-6
   Uilenberg G., 1981, Advances in the control of theileriosis. Proc. Internat. Conf., 9-13 Feb. 1981, Nairobi., P4
   WILLADSEN P, 1995, PARASITOLOGY, V110, pS43, DOI 10.1017/S0031182000001487
   WISE GE, 1984, TISSUE CELL, V16, P665, DOI 10.1016/0040-8166(84)90001-6
   Young A. S., 1981, Advances in the Control of Theileriosis. Proceedings of an International Conference held at the International Laboratory for Research on Animal Diseases in Nairobi, 9-13th February, 1981, P38
NR 27
TC 1
Z9 1
PD DEC
PY 2013
VL 135
IS 4
BP 726
EP 734
DI 10.1016/j.exppara.2010.06.020
WC Parasitology
UT WOS:000328236900011
DA 2022-10-08
ER

PT J
AU Andreotti, R
   Pedroso, MS
   Caetano, AR
   Martins, NF
AF Andreotti, Renato
   Pedroso, Marisela S.
   Caetano, Alexandre R.
   Martins, Natalia F.
TI COMPARISON OF PREDICTED BINDERS IN Rhipicephalus (Boophilus) microplus
   INTESTINE PROTEIN VARIANTS BM86 CAMPO GRANDE STRAIN, BM86 AND BM95
SO REVISTA BRASILEIRA DE PARASITOLOGIA VETERINARIA
DT Article
DE Rhipicephalus (Boophilus) microplus; tick; Bm86; Bm95; antigen
ID CATTLE TICK; VACCINATION; GAVAC(TM); ANTIGEN; IMMUNIZATION; RESISTANT
AB This paper reports the sequence analysis of Bm86 Campo Grande strain comparing it with Bm86 and Bm95 antigens from the preparations TickGard(PLUS) and Gavac (TM), respectively. The PCR product was cloned into pMOSBlue and sequenced. The secondary structure prediction tool PSIPRED was used to calculate alpha helices and beta strand contents of the predicted polypeptide. The hydrophobicity profile was calculated using the algorithms from the Hopp and Woods method, in addition to identification of potential MHC class-I binding regions in the antigens. Pair-wise alignment revealed that the similarity between Bm86 Campo Grande strain and Bm86 is 0.2% higher than that between Bm86 Campo Grande strain and Bm95 antigens. The identities were 96.5% and 96.3% respectively. Major suggestive differences in hydrophobicity were predicted among the sequences in two specific regions.
C1 [Andreotti, Renato] Embrapa Gado Corte, Dept Saude Anim, BR-79002970 Campo Grande, MS, Brazil.
   [Pedroso, Marisela S.] Ctr Ingn Genet & Biotecnol, Dept Biotecnol Anim, Havana, Cuba.
   [Caetano, Alexandre R.; Martins, Natalia F.] Embrapa Recursos Genet & Biotecnol, BR-70770900 Brasilia, DF, Brazil.
C3 Empresa Brasileira de Pesquisa Agropecuaria (EMBRAPA); Centro de
   Ingenieria Genetica y Biotecnologia; Empresa Brasileira de Pesquisa
   Agropecuaria (EMBRAPA)
RP Andreotti, R (corresponding author), Embrapa Gado Corte, Dept Saude Anim, CP 154, BR-79002970 Campo Grande, MS, Brazil.
EM andreott@cnpgc.embrapa.br
CR Andreotti R, 2002, INT IMMUNOPHARMACOL, V2, P557, DOI 10.1016/S1567-5769(01)00203-X
   Andreotti Renato, 2006, Rev Bras Parasitol Vet, V15, P97
   Birch J, 2006, IMMUNOGENETICS, V58, P670, DOI 10.1007/s00251-006-0137-y
   Boue O, 1999, THERIOGENOLOGY, V51, P1547, DOI 10.1016/S0093-691X(99)00097-7
   Brown G, 2001, INTERFACES, V31, P1
   DASILVA VAZ, 1998, IMMUNIZATION BOVINES, V66, P331
   de la Fuente J, 1999, GENET ANAL-BIOMOL E, V15, P143, DOI 10.1016/S1050-3862(99)00018-2
   de la Fuente J, 1998, VACCINE, V16, P366, DOI 10.1016/S0264-410X(97)00208-9
   de la Fuente Jose, 2003, Expert Rev Vaccines, V2, P583
   DELAFUENTE J, 1995, ELFOS SCINTIAE, V1, P14
   Garcia-Garcia JC, 1999, EXP APPL ACAROL, V23, P883, DOI 10.1023/A:1006270615158
   Garcia-Garcia JC, 2000, VACCINE, V18, P2275, DOI 10.1016/S0264-410X(99)00548-4
   Grisi L., 2002, A Hora Veterinaria, V21, P8
   Hall JD, 1999, AUTOM PROD SYST METH, V4, P1
   HOPP TP, 1981, P NATL ACAD SCI-BIOL, V78, P3824, DOI 10.1073/pnas.78.6.3824
   Jones DT, 1999, J MOL BIOL, V292, P195, DOI 10.1006/jmbi.1999.3091
   KEMP DH, 1989, EXP APPL ACAROL, V7, P43, DOI 10.1007/BF01200452
   KYTE J, 1982, J MOL BIOL, V157, P105, DOI 10.1016/0022-2836(82)90515-0
   McGuffin LJ, 2000, BIOINFORMATICS, V16, P404, DOI 10.1093/bioinformatics/16.4.404
   Patarroyo JH, 2002, VET IMMUNOL IMMUNOP, V88, P163, DOI 10.1016/S0165-2427(02)00154-X
   RAND KN, 1989, P NATL ACAD SCI USA, V86, P9657, DOI 10.1073/pnas.86.24.9657
   Redondo M, 1999, EXP APPL ACAROL, V23, P841, DOI 10.1023/A:1015925616490
   Singh H, 2001, BIOINFORMATICS, V17, P1236, DOI 10.1093/bioinformatics/17.12.1236
   Sossai S, 2005, EXP APPL ACAROL, V37, P199, DOI 10.1007/s10493-005-3262-7
   Triguero A, 1999, BIOTECHNOL TECH, V13, P119, DOI 10.1023/A:1008906003575
   Willadsen P, 1997, VET PARASITOL, V71, P209, DOI 10.1016/S0304-4017(97)00028-9
   WILLIS J, 1988, PEDIATR INFECT DIS J, V7, P196, DOI 10.1097/00006454-198803000-00012
NR 27
TC 14
Z9 14
PD APR-JUN
PY 2008
VL 17
IS 2
BP 93
EP 98
DI 10.1590/S1984-29612008000200006
WC Parasitology; Veterinary Sciences
UT WOS:000260591400006
DA 2022-10-08
ER

PT J
AU De Rose, R
   McKenna, RV
   Cobon, G
   Tennent, J
   Zakrzewski, H
   Gale, K
   Wood, PR
   Scheerlinck, JPY
   Willadsen, P
AF De Rose, R
   McKenna, RV
   Cobon, G
   Tennent, J
   Zakrzewski, H
   Gale, K
   Wood, PR
   Scheerlinck, JPY
   Willadsen, P
TI Bm86 antigen induces a protective immune response against Boophilus
   microplus following DNA and protein vaccination in sheep
SO VETERINARY IMMUNOLOGY AND IMMUNOPATHOLOGY
DT Article
DE Bm86; Boophilus microplus; DNA vaccination; sheep; cytokines
ID CONCEALED ANTIGENS; GUT CELLS; LOCALIZATION; CYTOKINES; REGIMEN
[truncated: 1,334,502 more chars]
